# Supplementary material for: Supercritical fluids behave as complex networks
Source: Nat Commun. 2023 Apr 10;14:1996. doi: 10.1038/s41467-023-37645-z (PMC10083177; doi:10.1038/s41467-023-37645-z)
Supplement: Supplementary file 3 — Source Data [file 41467_2023_37645_MOESM3_ESM.xlsx]

## Sheet: Figure 3a
Figure 3a
		MD, P_r = 1.1			MD, P_r = 1.6			MD, P_r = 2.1			MD, P_r = 2.6			Network model
		W	Cluster fraction		W	Cluster fraction		W	Cluster fraction		W	Cluster fraction		W	Cluster fraction
		-0.530696	0.978578		-0.408287	0.975193		-0.345793	0.975501		-0.302644	0.975772		-0.357056	0.978411
		-0.509455	0.97495		-0.356944	0.961442		-0.296978	0.958629		-0.268757	0.961841		-0.354356	0.977771
		-0.424489	0.957971		-0.305602	0.944043		-0.19935	0.909075		-0.234869	0.945276		-0.351599	0.977112
		-0.339524	0.935832		-0.25426	0.923045		-0.150535	0.873845		-0.200981	0.924452		-0.348785	0.976404
		-0.254558	0.907118		-0.202918	0.897572		-0.1424	0.867188		-0.167094	0.8996		-0.34591	0.975657
		-0.240397	0.902138		-0.163897	0.873368		-0.134264	0.860031		-0.133206	0.869228		-0.342972	0.974883
		-0.226236	0.896123		-0.151575	0.865083		-0.126128	0.852431		-0.111518	0.846073		-0.339969	0.974057
		-0.212075	0.889609		-0.100233	0.819927		-0.117993	0.844608		-0.0993184	0.830112		-0.336896	0.973196
		-0.202162	0.885738		-0.0940718	0.813165		-0.109857	0.83518		-0.0925409	0.81996		-0.333751	0.972256
		-0.197914	0.883535		-0.079696	0.795728		-0.101721	0.825581		-0.0654308	0.776641		-0.330531	0.971294
		-0.183753	0.876482		-0.0488906	0.740743		-0.0935854	0.815087		-0.0627197	0.769955		-0.327232	0.970261
		-0.169592	0.870048		-0.0252731	0.664298		-0.0854497	0.804473		-0.0450982	0.729501		-0.32385	0.969166
		-0.155431	0.861642		-0.0180852	0.632001		-0.077314	0.79193		-0.0315431	0.691234		-0.320381	0.96801
		-0.14127	0.853514		-0.00781674	0.586309		-0.0691782	0.779584		-0.0132438	0.631327		-0.31682	0.96677
		-0.12711	0.845235		0.00245172	0.5458		-0.0610425	0.763664		-0.00443303	0.602765		-0.313163	0.96545
		-0.112949	0.835783		0.0127202	0.516083		-0.0529068	0.744923		0.0023445	0.576548		-0.309404	0.964042
		-0.111532	0.834671		0.0435256	0.436602		-0.0447711	0.724821		0.00912202	0.557615		-0.305537	0.962539
		-0.0987876	0.824824		0.053794	0.414031		-0.0366354	0.703045		0.0158995	0.538275		-0.301556	0.960911
		-0.0846267	0.812693		0.0640625	0.395442		-0.0284997	0.675667		0.0355544	0.480272		-0.297455	0.959175
		-0.0704658	0.798133		0.105136	0.334819		-0.0203639	0.649336		0.0362321	0.479436		-0.293226	0.957306
		-0.0563048	0.780715		0.113351	0.323342		-0.0122282	0.618752		0.0565647	0.428275		-0.288861	0.955294
		-0.0421439	0.756841		0.135942	0.297556		-0.0040925	0.590154		0.0701198	0.401851		-0.284351	0.953115
		-0.027983	0.705701		0.156479	0.275807		0.00404321	0.563511		0.0850303	0.373999		-0.279686	0.950757
		-0.0194864	0.633439		0.207821	0.233496		0.0121789	0.537119		0.104007	0.338759		-0.274856	0.948197
		-0.013822	0.586003		0.259163	0.198341		0.0203146	0.509846		0.110785	0.33105		-0.269848	0.94542
		0.000338921	0.518721		0.310506	0.172981		0.0284504	0.48802		0.137895	0.294134		-0.26465	0.942371
		0.0144999	0.476599		0.361848	0.149031		0.0365861	0.468158		0.171783	0.254502		-0.259246	0.939017
		0.0286608	0.440374		0.41319	0.131862		0.0447218	0.446961		0.20567	0.223897		-0.253621	0.935353
		0.0428217	0.413475		0.464533	0.115542		0.0528575	0.429813		0.239558	0.196479		-0.247754	0.931336
		0.0569827	0.390383		0.515875	0.101566		0.0609932	0.413813		0.273446	0.173892		-0.241626	0.926847
		0.0711436	0.36991		0.567217	0.0909143		0.0691289	0.399371		0.307333	0.155391		-0.235212	0.921898
		0.0725597	0.364048					0.0772647	0.382906		0.341221	0.140331		-0.228484	0.916375
		0.0853046	0.349882					0.0854004	0.370313					-0.221412	0.910181
		0.0994655	0.33016					0.0935361	0.356517					-0.213959	0.903247
		0.113626	0.317225					0.117943	0.319769					-0.206082	0.895369
		0.127787	0.29794					0.14235	0.290768					-0.197731	0.886489
		0.141948	0.290538					0.191165	0.241901					-0.188847	0.876352
		0.156109	0.276095					0.239979	0.204575					-0.179359	0.864768
		0.16319	0.269865					0.288793	0.173296					-0.169179	0.851466
		0.17027	0.261876					0.337608	0.148434					-0.158202	0.836032
		0.255236	0.208366					0.386422	0.129514					-0.146296	0.818125
		0.340201	0.167526											-0.133292	0.797201
		0.425167	0.139002											-0.118972	0.772672
		0.510133	0.115649											-0.112814	0.761624
		0.595098	0.0974139											-0.103046	0.743666
		0.680064	0.0837846											-0.096142	0.730618
		0.76503	0.0724653											-0.0851182	0.709291
		0.835834	0.0648527											-0.0772683	0.693719
														-0.0646265	0.668253
														-0.0555378	0.649616
														-0.0407357	0.619042
														-0.0299566	0.596622
														-0.0121279	0.559702
														0.00109186	0.532627
														0.023458	0.487892
														0.0405025	0.454943
														0.0704058	0.400432
														0.0818681	0.380748
														0.0942769	0.360226
														0.107799	0.338872
														0.122647	0.316657
														0.139102	0.293462
														0.157545	0.269359
														0.178508	0.244207
														0.202765	0.217967
														0.231509	0.190586
														0.266716	0.162108
														0.312022	0.132373
														0.375284	0.115583
														0.573177	0.0953614
														0.786919	0.0646645

## Sheet: Figure 3b
Figure 3b
		MD, P_r = 1.1			MD, P_r = 1.6			MD, P_r = 2.1			MD, P_r = 2.6			Network model
		W	# of clusters		W	# of clusters		W	# of clusters		W	# of clusters		W	# of clusters
		-0.530696	0.000936142		-0.408287	0.00140421		-0.345793	0.000936142		-0.302644	0.00187238		-0.357056	0.000347693
		-0.509455	0.00140412		-0.356944	0.00491517		-0.296978	0.00327706		-0.268757	0.00327678		-0.354356	0.000355295
		-0.424489	0.00468137		-0.305602	0.00702144		-0.19935	0.015448		-0.234869	0.00538331		-0.351599	0.000366294
		-0.339524	0.0074897		-0.25426	0.0126385		-0.150535	0.024339		-0.200981	0.0112346		-0.348785	0.000377219
		-0.254558	0.0166171		-0.202918	0.0236394		-0.1424	0.0271507		-0.167094	0.020597		-0.34591	0.000389443
		-0.240397	0.0154467		-0.163897	0.0245751		-0.134264	0.0322978		-0.133206	0.0311277		-0.342972	0.000404419
		-0.226236	0.0187243		-0.151575	0.0315978		-0.126128	0.032532		-0.111518	0.0367442		-0.339969	0.000419085
		-0.212075	0.021532		-0.100233	0.0454038		-0.117993	0.0381497		-0.0993184	0.0418956		-0.336896	0.000436559
		-0.202162	0.0161483		-0.0940718	0.0524258		-0.109857	0.0411911		-0.0925409	0.0447012		-0.333751	0.000454751
		-0.197914	0.0234045		-0.079696	0.0676388		-0.101721	0.0505577		-0.0654308	0.0622532		-0.330531	0.000477126
		-0.183753	0.0273834		-0.0488906	0.0957244		-0.0935854	0.0468098		-0.0627197	0.0697426		-0.327232	0.000501728
		-0.169592	0.024339		-0.0252731	0.130824		-0.0854497	0.0552308		-0.0450982	0.0889326		-0.32385	0.000529465
		-0.155431	0.0339385		-0.0180852	0.186761		-0.077314	0.0608509		-0.0315431	0.127553		-0.320381	0.000560333
		-0.14127	0.0334689		-0.00781674	0.209916		-0.0691782	0.0678724		-0.0132438	0.175057		-0.31682	0.000593166
		-0.12711	0.0339356		0.00245172	0.24456		-0.0610425	0.0755947		-0.00443303	0.205951		-0.313163	0.000635454
		-0.112949	0.0449375		0.0127202	0.247364		-0.0529068	0.0847205		0.0023445	0.220921		-0.309404	0.000679391
		-0.111532	0.0402551		0.0435256	0.271892		-0.0447711	0.112346		0.00912202	0.227708		-0.305537	0.000732353
		-0.0987876	0.0524278		0.053794	0.265544		-0.0366354	0.11608		0.0158995	0.239633		-0.301556	0.000790801
		-0.0846267	0.0566397		0.0640625	0.267943		-0.0284997	0.143703		0.0355544	0.269104		-0.297455	0.000864253
		-0.0704658	0.0568684		0.105136	0.241164		-0.0203639	0.166169		0.0362321	0.259761		-0.293226	0.000943161
		-0.0563048	0.0695097		0.113351	0.245113		-0.0122282	0.181371		0.0565647	0.262066		-0.288861	0.00103684
		-0.0421439	0.0875322		0.135942	0.232009		-0.0040925	0.22186		0.0701198	0.26439		-0.284351	0.00114799
		-0.027983	0.12451		0.156479	0.218596		0.00404321	0.229112		0.0850303	0.248664		-0.279686	0.00127641
		-0.0194864	0.202447		0.207821	0.19068		0.0121789	0.256254		0.104007	0.240705		-0.274856	0.00142711
		-0.013822	0.217193		0.259163	0.174728		0.0203146	0.249695		0.110785	0.246307		-0.269848	0.00161182
		0.000338921	0.259295		0.310506	0.147881		0.0284504	0.257885		0.137895	0.217436		-0.26465	0.00182937
		0.0144999	0.275901		0.361848	0.132177		0.0365861	0.259503		0.171783	0.200788		-0.259246	0.00209036
		0.0286608	0.265799		0.41319	0.113551		0.0447218	0.274017		0.20567	0.185963		-0.253621	0.00240653
		0.0428217	0.263461		0.464533	0.108955		0.0528575	0.259479		0.239558	0.170874		-0.247754	0.00279006
		0.0569827	0.267882		0.515875	0.101423		0.0609932	0.259492		0.273446	0.142307		-0.241626	0.00326478
		0.0711436	0.259923		0.567217	0.0939158		0.0691289	0.252207		0.307333	0.137079		-0.235212	0.00384606
		0.0725597	0.251246					0.0772647	0.25946		0.341221	0.130007		-0.228484	0.00456647
		0.0853046	0.252174					0.0854004	0.257574					-0.221412	0.00546811
		0.0994655	0.239981					0.0935361	0.248183					-0.213959	0.00661066
		0.113626	0.241595					0.117943	0.244184					-0.206082	0.00806396
		0.127787	0.22919					0.14235	0.230601					-0.197731	0.00991709
		0.141948	0.216036					0.191165	0.200085					-0.188847	0.012328
		0.156109	0.227284					0.239979	0.164668					-0.179359	0.0154619
		0.16319	0.218143					0.288793	0.151897					-0.169179	0.0195621
		0.17027	0.207576					0.337608	0.133291					-0.158202	0.0250121
		0.255236	0.167177					0.386422	0.117477					-0.146296	0.0322791
		0.340201	0.153956											-0.133292	0.0420555
		0.425167	0.124883											-0.118972	0.0552946
		0.510133	0.106366											-0.112814	0.0618256
		0.595098	0.0931468											-0.103046	0.0732248
		0.680064	0.0821612											-0.096142	0.0820877
		0.76503	0.0725496											-0.0851182	0.0975471
		0.835834	0.0691844											-0.0772683	0.109491
														-0.0646265	0.130111
														-0.0555378	0.145768
														-0.0407357	0.172136
														-0.0299566	0.191255
														-0.0121279	0.220483
														0.00109186	0.237738
														0.023458	0.255979
														0.0405025	0.262098
														0.0704058	0.261006
														0.0818681	0.257607
														0.0942769	0.252581
														0.107799	0.245863
														0.122647	0.2374
														0.139102	0.227025
														0.157545	0.214755
														0.178508	0.200437
														0.202765	0.183963
														0.231509	0.165246
														0.266716	0.144243
														0.312022	0.120762
														0.375284	0.107213
														0.573177	0.0903297
														0.786919	0.0624018

## Sheet: Figure 4a
Figure 4a
		MD, P_r = 1.1			MD, P_r = 1.6			MD, P_r = 2.1			MD, P_r = 2.6			Network
		s	n_c(s)		s	n_c(s)		s	n_c(s)		s	n_c(s)		s	n_c(s)
		1	0.891559		1	0.900176		1	0.89133		1	0.892028		1	0.899733
		2	0.0830928		2	0.0783865		2	0.0831989		2	0.082905		2	0.0747355
		3	0.0170216		3	0.0148557		3	0.0171764		3	0.0169524		3	0.0165764
		4	0.00492973		4	0.00388688		4	0.00491303		4	0.00476534		4	0.00510242
		5	0.00164503		5	0.00123157		5	0.00162164		5	0.00159949		5	0.00186314
		6	0.00060371		6	0.000418996		6	0.000626691		6	0.000613478		6	0.000759236
		7	0.000254859		7	0.000154187		7	0.000254081		7	0.000246794		7	0.000333145
		8	0.00010868		8	6.40864e-05		8	0.000112847		8	0.000110641		8	0.000154006
		9	5.79019e-05		9	2.5241e-05		9	4.60689e-05		9	4.91049e-05		9	7.22806e-05
		10	2.66304e-05		10	1.14865e-05		10	2.52109e-05		10	2.52951e-05		10	3.62872e-05
		11	1.45363e-05		11	4.03901e-06		11	1.25113e-05		11	1.25893e-05		11	1.88815e-05
		12	5.10085e-06		12	1.56629e-06		12	3.49741e-06		12	5.41505e-06		12	9.69641e-06
		13	2.95108e-06		13	1.25867e-06		13	2.1508e-06		13	3.33204e-06		13	5.13744e-06
		14	5.33666e-07		14	3.08166e-07		14	2.42768e-06		14	1.90321e-06		14	2.8068e-06
		15	1.59223e-06		15	3.12989e-07		15	2.43364e-06		15	9.7285e-07		15	1.45605e-06
		16	2.75482e-07		16	0		16	5.5605e-07		16	4.51179e-07		16	9.35944e-07
		17	0		17	0		17	0		17	1.82724e-07		17	4.98257e-07
		18	5.2393e-07		18	0		18	0		18	1.81535e-07		18	3.07831e-07
		19	0		19	0		19	0		19	9.17642e-08		19	1.52204e-07
		20	0		20	0		20	0		20	9.0151e-08		20	8.79523e-08
		21	0		21	0		21	0		21	9.42285e-08		21	6.54241e-08
		22	0		22	0		22	0		22	0		22	1.83801e-08
		23	0		23	0		23	0		23	0		23	1.39753e-08
		24	0		24	0		24	0		24	0		24	1.40659e-08
		25	0		25	0		25	0		25	0		25	1.83423e-08
		26	0		26	0		26	0		26	0		26	4.41832e-09
		27	0		27	0		27	0		27	0		27	0
		28	0		28	0		28	0		28	0		28	4.54176e-09
		29	0		29	0		29	0		29	0		29	0
		30	0		30	0		30	0		30	0		30	0
		31	0		31	0		31	0		31	0		31	0
		32	0		32	0		32	0		32	0		32	0
		33	0		33	0		33	0		33	0		33	0
		34	0		34	0		34	0		34	0		34	0
		35	0		35	0		35	0		35	0		35	0
		36	0		36	0		36	0		36	0		36	0
		37	0		37	0		37	0		37	0		37	0
		38	0		38	0		38	0		38	0		38	0
		39	0		39	0		39	0		39	0		39	0
		40	0		40	0		40	0		40	0		40	0
		41	0		41	0		41	0		41	0		41	0
		42	0		42	0		42	0		42	0		42	0
		43	0		43	0		43	0		43	0		43	0
		44	0		44	0		44	0		44	0		44	0
		45	0		45	0		45	0		45	0		45	0
		46	0		46	0		46	0		46	0		46	0
		47	0		47	0		47	0		47	0		47	0
		48	0		48	0		48	0		48	0		48	0
		49	0		49	0		49	0		49	0		49	0
		50	0		50	0		50	0		50	0		50	0
		51	0		51	0		51	0		51	0		51	0
		52	0		52	0		52	0		52	0		52	0
		53	0		53	0		53	0		53	0		53	0
		54	0		54	0		54	0		54	0		54	0
		55	0		55	0		55	0		55	0		55	0
		56	0		56	0		56	0		56	0		56	0
		57	0		57	0		57	0		57	0		57	0
		58	0		58	0		58	0		58	0		58	0
		59	0		59	0		59	0		59	0		59	0
		60	0		60	0		60	0		60	0		60	0
		61	0		61	0		61	0		61	0		61	0
		62	0		62	0		62	0		62	0		62	0
		63	0		63	0		63	0		63	0		63	0
		64	0		64	0		64	0		64	0		64	0
		65	0		65	0		65	0		65	0		65	0
		66	0		66	0		66	0		66	0		66	0
		67	0		67	0		67	0		67	0		67	0
		68	0		68	0		68	0		68	0		68	0
		69	0		69	0		69	0		69	0		69	0
		70	0		70	0		70	0		70	0		70	0
		71	0		71	0		71	0		71	0		71	0
		72	0		72	0		72	0		72	0		72	0
		73	0		73	0		73	0		73	0		73	0
		74	0		74	0		74	0		74	0		74	0
		75	0		75	0		75	0		75	0		75	0
		76	0		76	0		76	0		76	0		76	0
		77	0		77	0		77	0		77	0		77	0
		78	0		78	0		78	0		78	0		78	0
		79	0		79	0		79	0		79	0		79	0
		80	0		80	0		80	0		80	0		80	0
		81	0		81	0		81	0		81	0		81	0
		82	0		82	0		82	0		82	0		82	0
		83	0		83	0		83	0		83	0		83	0
		84	0		84	0		84	0		84	0		84	0
		85	0		85	0		85	0		85	0		85	0
		86	0		86	0		86	0		86	0		86	0
		87	0		87	0		87	0		87	0		87	0
		88	0		88	0		88	0		88	0		88	0
		89	0		89	0		89	0		89	0		89	0
		90	0		90	0		90	0		90	0		90	0
		91	0		91	0		91	0		91	0		91	0
		92	0		92	0		92	0		92	0		92	0
		93	0		93	0		93	0		93	0		93	0
		94	0		94	0		94	0		94	0		94	0
		95	0		95	0		95	0		95	0		95	0
		96	0		96	0		96	0		96	0		96	0
		97	0		97	0		97	0		97	0		97	0
		98	0		98	0		98	0		98	0		98	0
		99	0		99	0		99	0		99	0		99	0
		100	0		100	0		100	0		100	0		100	0
		101	0		101	0		101	0		101	0		101	0
		102	0		102	0		102	0		102	0		102	0
		103	0		103	0		103	0		103	0		103	0
		104	0		104	0		104	0		104	0		104	0
		105	0		105	0		105	0		105	0		105	0
		106	0		106	0		106	0		106	0		106	0
		107	0		107	0		107	0		107	0		107	0
		108	0		108	0		108	0		108	0		108	0
		109	0		109	0		109	0		109	0		109	0
		110	0		110	0		110	0		110	0		110	0
		111	0		111	0		111	0		111	0		111	0
		112	0		112	0		112	0		112	0		112	0
		113	0		113	0		113	0		113	0		113	0
		114	0		114	0		114	0		114	0		114	0
		115	0		115	0		115	0		115	0		115	0
		116	0		116	0		116	0		116	0		116	0
		117	0		117	0		117	0		117	0		117	0
		118	0		118	0		118	0		118	0		118	0
		119	0		119	0		119	0		119	0		119	0
		120	0		120	0		120	0		120	0		120	0
		121	0		121	0		121	0		121	0		121	0
		122	0		122	0		122	0		122	0		122	0
		123	0		123	0		123	0		123	0		123	0
		124	0		124	0		124	0		124	0		124	0
		125	0		125	0		125	0		125	0		125	0
		126	0		126	0		126	0		126	0		126	0
		127	0		127	0		127	0		127	0		127	0
		128	0		128	0		128	0		128	0		128	0
		129	0		129	0		129	0		129	0		129	0
		130	0		130	0		130	0		130	0		130	0
		131	0		131	0		131	0		131	0		131	0
		132	0		132	0		132	0		132	0		132	0
		133	0		133	0		133	0		133	0		133	0
		134	0		134	0		134	0		134	0		134	0
		135	0		135	0		135	0		135	0		135	0
		136	0		136	0		136	0		136	0		136	0
		137	0		137	0		137	0		137	0		137	0
		138	0		138	0		138	0		138	0		138	0
		139	0		139	0		139	0		139	0		139	0
		140	0		140	0		140	0		140	0		140	0
		141	0		141	0		141	0		141	0		141	0
		142	0		142	0		142	0		142	0		142	0
		143	0		143	0		143	0		143	0		143	0
		144	0		144	0		144	0		144	0		144	0
		145	0		145	0		145	0		145	0		145	0
		146	0		146	0		146	0		146	0		146	0
		147	0		147	0		147	0		147	0		147	0
		148	0		148	0		148	0		148	0		148	0
		149	0		149	0		149	0		149	0		149	0
		150	0		150	0		150	0		150	0		150	0
		151	0		151	0		151	0		151	0		151	0
		152	0		152	0		152	0		152	0		152	0
		153	0		153	0		153	0		153	0		153	0
		154	0		154	0		154	0		154	0		154	0
		155	0		155	0		155	0		155	0		155	0
		156	0		156	0		156	0		156	0		156	0
		157	0		157	0		157	0		157	0		157	0
		158	0		158	0		158	0		158	0		158	0
		159	0		159	0		159	0		159	0		159	0
		160	0		160	0		160	0		160	0		160	0
		161	0		161	0		161	0		161	0		161	0
		162	0		162	0		162	0		162	0		162	0
		163	0		163	0		163	0		163	0		163	0
		164	0		164	0		164	0		164	0		164	0
		165	0		165	0		165	0		165	0		165	0
		166	0		166	0		166	0		166	0		166	0
		167	0		167	0		167	0		167	0		167	0
		168	0		168	0		168	0		168	0		168	0
		169	0		169	0		169	0		169	0		169	0
		170	0		170	0		170	0		170	0		170	0
		171	0		171	0		171	0		171	0		171	0
		172	0		172	0		172	0		172	0		172	0
		173	0		173	0		173	0		173	0		173	0
		174	0		174	0		174	0		174	0		174	0
		175	0		175	0		175	0		175	0		175	0
		176	0		176	0		176	0		176	0		176	0
		177	0		177	0		177	0		177	0		177	0
		178	0		178	0		178	0		178	0		178	0
		179	0		179	0		179	0		179	0		179	0
		180	0		180	0		180	0		180	0		180	0
		181	0		181	0		181	0		181	0		181	0
		182	0		182	0		182	0		182	0		182	0
		183	0		183	0		183	0		183	0		183	0
		184	0		184	0		184	0		184	0		184	0
		185	0		185	0		185	0		185	0		185	0
		186	0		186	0		186	0		186	0		186	0
		187	0		187	0		187	0		187	0		187	0
		188	0		188	0		188	0		188	0		188	0
		189	0		189	0		189	0		189	0		189	0
		190	0		190	0		190	0		190	0		190	0
		191	0		191	0		191	0		191	0		191	0
		192	0		192	0		192	0		192	0		192	0
		193	0		193	0		193	0		193	0		193	0
		194	0		194	0		194	0		194	0		194	0
		195	0		195	0		195	0		195	0		195	0
		196	0		196	0		196	0		196	0		196	0
		197	0		197	0		197	0		197	0		197	0
		198	0		198	0		198	0		198	0		198	0
		199	0		199	0		199	0		199	0		199	0
		200	0		200	0		200	0		200	0		200	0
		201	0		201	0		201	0		201	0		201	0
		202	0		202	0		202	0		202	0		202	0
		203	0		203	0		203	0		203	0		203	0
		204	0		204	0		204	0		204	0		204	0
		205	0		205	0		205	0		205	0		205	0
		206	0		206	0		206	0		206	0		206	0
		207	0		207	0		207	0		207	0		207	0
		208	0		208	0		208	0		208	0		208	0
		209	0		209	0		209	0		209	0		209	0
		210	0		210	0		210	0		210	0		210	0
		211	0		211	0		211	0		211	0		211	0
		212	0		212	0		212	0		212	0		212	0
		213	0		213	0		213	0		213	0		213	0
		214	0		214	0		214	0		214	0		214	0
		215	0		215	0		215	0		215	0		215	0
		216	0		216	0		216	0		216	0		216	0
		217	0		217	0		217	0		217	0		217	0
		218	0		218	0		218	0		218	0		218	0
		219	0		219	0		219	0		219	0		219	0
		220	0		220	0		220	0		220	0		220	0
		221	0		221	0		221	0		221	0		221	0
		222	0		222	0		222	0		222	0		222	0
		223	0		223	0		223	0		223	0		223	0
		224	0		224	0		224	0		224	0		224	0
		225	0		225	0		225	0		225	0		225	0
		226	0		226	0		226	0		226	0		226	0
		227	0		227	0		227	0		227	0		227	0
		228	0		228	0		228	0		228	0		228	0
		229	0		229	0		229	0		229	0		229	0
		230	0		230	0		230	0		230	0		230	0
		231	0		231	0		231	0		231	0		231	0
		232	0		232	0		232	0		232	0		232	0
		233	0		233	0		233	0		233	0		233	0
		234	0		234	0		234	0		234	0		234	0
		235	0		235	0		235	0		235	0		235	0
		236	0		236	0		236	0		236	0		236	0
		237	0		237	0		237	0		237	0		237	0
		238	0		238	0		238	0		238	0		238	0
		239	0		239	0		239	0		239	0		239	0
		240	0		240	0		240	0		240	0		240	0
		241	0		241	0		241	0		241	0		241	0
		242	0		242	0		242	0		242	0		242	0
		243	0		243	0		243	0		243	0		243	0
		244	0		244	0		244	0		244	0		244	0
		245	0		245	0		245	0		245	0		245	0
		246	0		246	0		246	0		246	0		246	0
		247	0		247	0		247	0		247	0		247	0
		248	0		248	0		248	0		248	0		248	0
		249	0		249	0		249	0		249	0		249	0
		250	0		250	0		250	0		250	0		250	0
		251	0		251	0		251	0		251	0		251	0
		252	0		252	0		252	0		252	0		252	0
		253	0		253	0		253	0		253	0		253	0
		254	0		254	0		254	0		254	0		254	0
		255	0		255	0		255	0		255	0		255	0
		256	0		256	0		256	0		256	0		256	0
		257	0		257	0		257	0		257	0		257	0
		258	0		258	0		258	0		258	0		258	0
		259	0		259	0		259	0		259	0		259	0
		260	0		260	0		260	0		260	0		260	0
		261	0		261	0		261	0		261	0		261	0
		262	0		262	0		262	0		262	0		262	0
		263	0		263	0		263	0		263	0		263	0
		264	0		264	0		264	0		264	0		264	0
		265	0		265	0		265	0		265	0		265	0
		266	0		266	0		266	0		266	0		266	0
		267	0		267	0		267	0		267	0		267	0
		268	0		268	0		268	0		268	0		268	0
		269	0		269	0		269	0		269	0		269	0
		270	0		270	0		270	0		270	0		270	0
		271	0		271	0		271	0		271	0		271	0
		272	0		272	0		272	0		272	0		272	0
		273	0		273	0		273	0		273	0		273	0
		274	0		274	0		274	0		274	0		274	0
		275	0		275	0		275	0		275	0		275	0
		276	0		276	0		276	0		276	0		276	0
		277	0		277	0		277	0		277	0		277	0
		278	0		278	0		278	0		278	0		278	0
		279	0		279	0		279	0		279	0		279	0
		280	0		280	0		280	0		280	0		280	0
		281	0		281	0		281	0		281	0		281	0
		282	0		282	0		282	0		282	0		282	0
		283	0		283	0		283	0		283	0		283	0
		284	0		284	0		284	0		284	0		284	0
		285	0		285	0		285	0		285	0		285	0
		286	0		286	0		286	0		286	0		286	0
		287	0		287	0		287	0		287	0		287	0
		288	0		288	0		288	0		288	0		288	0
		289	0		289	0		289	0		289	0		289	0
		290	0		290	0		290	0		290	0		290	0
		291	0		291	0		291	0		291	0		291	0
		292	0		292	0		292	0		292	0		292	0
		293	0		293	0		293	0		293	0		293	0
		294	0		294	0		294	0		294	0		294	0
		295	0		295	0		295	0		295	0		295	0
		296	0		296	0		296	0		296	0		296	0
		297	0		297	0		297	0		297	0		297	0
		298	0		298	0		298	0		298	0		298	0
		299	0		299	0		299	0		299	0		299	0
		300	0		300	0		300	0		300	0		300	0
		301	0		301	0		301	0		301	0		301	0
		302	0		302	0		302	0		302	0		302	0
		303	0		303	0		303	0		303	0		303	0
		304	0		304	0		304	0		304	0		304	0
		305	0		305	0		305	0		305	0		305	0
		306	0		306	0		306	0		306	0		306	0
		307	0		307	0		307	0		307	0		307	0
		308	0		308	0		308	0		308	0		308	0
		309	0		309	0		309	0		309	0		309	0
		310	0		310	0		310	0		310	0		310	0
		311	0		311	0		311	0		311	0		311	0
		312	0		312	0		312	0		312	0		312	0
		313	0		313	0		313	0		313	0		313	0
		314	0		314	0		314	0		314	0		314	0
		315	0		315	0		315	0		315	0		315	0
		316	0		316	0		316	0		316	0		316	0
		317	0		317	0		317	0		317	0		317	0
		318	0		318	0		318	0		318	0		318	0
		319	0		319	0		319	0		319	0		319	0
		320	0		320	0		320	0		320	0		320	0
		321	0		321	0		321	0		321	0		321	0
		322	0		322	0		322	0		322	0		322	0
		323	0		323	0		323	0		323	0		323	0
		324	0		324	0		324	0		324	0		324	0
		325	0		325	0		325	0		325	0		325	0
		326	0		326	0		326	0		326	0		326	0
		327	0		327	0		327	0		327	0		327	0
		328	0		328	0		328	0		328	0		328	0
		329	0		329	0		329	0		329	0		329	0
		330	0		330	0		330	0		330	0		330	0
		331	0		331	0		331	0		331	0		331	0
		332	0		332	0		332	0		332	0		332	0
		333	0		333	0		333	0		333	0		333	0
		334	0		334	0		334	0		334	0		334	0
		335	0		335	0		335	0		335	0		335	0
		336	0		336	0		336	0		336	0		336	0
		337	0		337	0		337	0		337	0		337	0
		338	0		338	0		338	0		338	0		338	0
		339	0		339	0		339	0		339	0		339	0
		340	0		340	0		340	0		340	0		340	0
		341	0		341	0		341	0		341	0		341	0
		342	0		342	0		342	0		342	0		342	0
		343	0		343	0		343	0		343	0		343	0
		344	0		344	0		344	0		344	0		344	0
		345	0		345	0		345	0		345	0		345	0
		346	0		346	0		346	0		346	0		346	0
		347	0		347	0		347	0		347	0		347	0
		348	0		348	0		348	0		348	0		348	0
		349	0		349	0		349	0		349	0		349	0
		350	0		350	0		350	0		350	0		350	0
		351	0		351	0		351	0		351	0		351	0
		352	0		352	0		352	0		352	0		352	0
		353	0		353	0		353	0		353	0		353	0
		354	0		354	0		354	0		354	0		354	0
		355	0		355	0		355	0		355	0		355	0
		356	0		356	0		356	0		356	0		356	0
		357	0		357	0		357	0		357	0		357	0
		358	0		358	0		358	0		358	0		358	0
		359	0		359	0		359	0		359	0		359	0
		360	0		360	0		360	0		360	0		360	0
		361	0		361	0		361	0		361	0		361	0
		362	0		362	0		362	0		362	0		362	0
		363	0		363	0		363	0		363	0		363	0
		364	0		364	0		364	0		364	0		364	0
		365	0		365	0		365	0		365	0		365	0
		366	0		366	0		366	0		366	0		366	0
		367	0		367	0		367	0		367	0		367	0
		368	0		368	0		368	0		368	0		368	0
		369	0		369	0		369	0		369	0		369	0
		370	0		370	0		370	0		370	0		370	0
		371	0		371	0		371	0		371	0		371	0
		372	0		372	0		372	0		372	0		372	0
		373	0		373	0		373	0		373	0		373	0
		374	0		374	0		374	0		374	0		374	0
		375	0		375	0		375	0		375	0		375	0
		376	0		376	0		376	0		376	0		376	0
		377	0		377	0		377	0		377	0		377	0
		378	0		378	0		378	0		378	0		378	0
		379	0		379	0		379	0		379	0		379	0
		380	0		380	0		380	0		380	0		380	0
		381	0		381	0		381	0		381	0		381	0
		382	0		382	0		382	0		382	0		382	0
		383	0		383	0		383	0		383	0		383	0
		384	0		384	0		384	0		384	0		384	0
		385	0		385	0		385	0		385	0		385	0
		386	0		386	0		386	0		386	0		386	0
		387	0		387	0		387	0		387	0		387	0
		388	0		388	0		388	0		388	0		388	0
		389	0		389	0		389	0		389	0		389	0
		390	0		390	0		390	0		390	0		390	0
		391	0		391	0		391	0		391	0		391	0
		392	0		392	0		392	0		392	0		392	0
		393	0		393	0		393	0		393	0		393	0
		394	0		394	0		394	0		394	0		394	0
		395	0		395	0		395	0		395	0		395	0
		396	0		396	0		396	0		396	0		396	0
		397	0		397	0		397	0		397	0		397	0
		398	0		398	0		398	0		398	0		398	0
		399	0		399	0		399	0		399	0		399	0
		400	0		400	0		400	0		400	0		400	0
		401	0		401	0		401	0		401	0		401	0
		402	0		402	0		402	0		402	0		402	0
		403	0		403	0		403	0		403	0		403	0
		404	0		404	0		404	0		404	0		404	0
		405	0		405	0		405	0		405	0		405	0
		406	0		406	0		406	0		406	0		406	0
		407	0		407	0		407	0		407	0		407	0
		408	0		408	0		408	0		408	0		408	0
		409	0		409	0		409	0		409	0		409	0
		410	0		410	0		410	0		410	0		410	0
		411	0		411	0		411	0		411	0		411	0
		412	0		412	0		412	0		412	0		412	0
		413	0		413	0		413	0		413	0		413	0
		414	0		414	0		414	0		414	0		414	0
		415	0		415	0		415	0		415	0		415	0
		416	0		416	0		416	0		416	0		416	0
		417	0		417	0		417	0		417	0		417	0
		418	0		418	0		418	0		418	0		418	0
		419	0		419	0		419	0		419	0		419	0
		420	0		420	0		420	0		420	0		420	0
		421	0		421	0		421	0		421	0		421	0
		422	0		422	0		422	0		422	0		422	0
		423	0		423	0		423	0		423	0		423	0
		424	0		424	0		424	0		424	0		424	0
		425	0		425	0		425	0		425	0		425	0
		426	0		426	0		426	0		426	0		426	0
		427	0		427	0		427	0		427	0		427	0
		428	0		428	0		428	0		428	0		428	0
		429	0		429	0		429	0		429	0		429	0
		430	0		430	0		430	0		430	0		430	0
		431	0		431	0		431	0		431	0		431	0
		432	0		432	0		432	0		432	0		432	0
		433	0		433	0		433	0		433	0		433	0
		434	0		434	0		434	0		434	0		434	0
		435	0		435	0		435	0		435	0		435	0
		436	0		436	0		436	0		436	0		436	0
		437	0		437	0		437	0		437	0		437	0
		438	0		438	0		438	0		438	0		438	0
		439	0		439	0		439	0		439	0		439	0
		440	0		440	0		440	0		440	0		440	0
		441	0		441	0		441	0		441	0		441	0
		442	0		442	0		442	0		442	0		442	0
		443	0		443	0		443	0		443	0		443	0
		444	0		444	0		444	0		444	0		444	0
		445	0		445	0		445	0		445	0		445	0
		446	0		446	0		446	0		446	0		446	0
		447	0		447	0		447	0		447	0		447	0
		448	0		448	0		448	0		448	0		448	0
		449	0		449	0		449	0		449	0		449	0
		450	0		450	0		450	0		450	0		450	0
		451	0		451	0		451	0		451	0		451	0
		452	0		452	0		452	0		452	0		452	0
		453	0		453	0		453	0		453	0		453	0
		454	0		454	0		454	0		454	0		454	0
		455	0		455	0		455	0		455	0		455	0
		456	0		456	0		456	0		456	0		456	0
		457	0		457	0		457	0		457	0		457	0
		458	0		458	0		458	0		458	0		458	0
		459	0		459	0		459	0		459	0		459	0
		460	0		460	0		460	0		460	0		460	0
		461	0		461	0		461	0		461	0		461	0
		462	0		462	0		462	0		462	0		462	0
		463	0		463	0		463	0		463	0		463	0
		464	0		464	0		464	0		464	0		464	0
		465	0		465	0		465	0		465	0		465	0
		466	0		466	0		466	0		466	0		466	0
		467	0		467	0		467	0		467	0		467	0
		468	0		468	0		468	0		468	0		468	0
		469	0		469	0		469	0		469	0		469	0
		470	0		470	0		470	0		470	0		470	0
		471	0		471	0		471	0		471	0		471	0
		472	0		472	0		472	0		472	0		472	0
		473	0		473	0		473	0		473	0		473	0
		474	0		474	0		474	0		474	0		474	0
		475	0		475	0		475	0		475	0		475	0
		476	0		476	0		476	0		476	0		476	0
		477	0		477	0		477	0		477	0		477	0
		478	0		478	0		478	0		478	0		478	0
		479	0		479	0		479	0		479	0		479	0
		480	0		480	0		480	0		480	0		480	0
		481	0		481	0		481	0		481	0		481	0
		482	0		482	0		482	0		482	0		482	0
		483	0		483	0		483	0		483	0		483	0
		484	0		484	0		484	0		484	0		484	0
		485	0		485	0		485	0		485	0		485	0
		486	0		486	0		486	0		486	0		486	0
		487	0		487	0		487	0		487	0		487	0
		488	0		488	0		488	0		488	0		488	0
		489	0		489	0		489	0		489	0		489	0
		490	0		490	0		490	0		490	0		490	0
		491	0		491	0		491	0		491	0		491	0
		492	0		492	0		492	0		492	0		492	0
		493	0		493	0		493	0		493	0		493	0
		494	0		494	0		494	0		494	0		494	0
		495	0		495	0		495	0		495	0		495	0
		496	0		496	0		496	0		496	0		496	0
		497	0		497	0		497	0		497	0		497	0
		498	0		498	0		498	0		498	0		498	0
		499	0		499	0		499	0		499	0		499	0
		500	0		500	0		500	0		500	0		500	0
		501	0		501	0		501	0		501	0		501	0
		502	0		502	0		502	0		502	0		502	0
		503	0		503	0		503	0		503	0		503	0
		504	0		504	0		504	0		504	0		504	0
		505	0		505	0		505	0		505	0		505	0
		506	0		506	0		506	0		506	0		506	0
		507	0		507	0		507	0		507	0		507	0
		508	0		508	0		508	0		508	0		508	0
		509	0		509	0		509	0		509	0		509	0
		510	0		510	0		510	0		510	0		510	0
		511	0		511	0		511	0		511	0		511	0
		512	0		512	0		512	0		512	0		512	0
		513	0		513	0		513	0		513	0		513	0
		514	0		514	0		514	0		514	0		514	0
		515	0		515	0		515	0		515	0		515	0
		516	0		516	0		516	0		516	0		516	0
		517	0		517	0		517	0		517	0		517	0
		518	0		518	0		518	0		518	0		518	0
		519	0		519	0		519	0		519	0		519	0
		520	0		520	0		520	0		520	0		520	0
		521	0		521	0		521	0		521	0		521	0
		522	0		522	0		522	0		522	0		522	0
		523	0		523	0		523	0		523	0		523	0
		524	0		524	0		524	0		524	0		524	0
		525	0		525	0		525	0		525	0		525	0
		526	0		526	0		526	0		526	0		526	0
		527	0		527	0		527	0		527	0		527	0
		528	0		528	0		528	0		528	0		528	0
		529	0		529	0		529	0		529	0		529	0
		530	0		530	0		530	0		530	0		530	0
		531	0		531	0		531	0		531	0		531	0
		532	0		532	0		532	0		532	0		532	0
		533	0		533	0		533	0		533	0		533	0
		534	0		534	0		534	0		534	0		534	0
		535	0		535	0		535	0		535	0		535	0
		536	0		536	0		536	0		536	0		536	0
		537	0		537	0		537	0		537	0		537	0
		538	0		538	0		538	0		538	0		538	0
		539	0		539	0		539	0		539	0		539	0
		540	0		540	0		540	0		540	0		540	0
		541	0		541	0		541	0		541	0		541	0
		542	0		542	0		542	0		542	0		542	0
		543	0		543	0		543	0		543	0		543	0
		544	0		544	0		544	0		544	0		544	0
		545	0		545	0		545	0		545	0		545	0
		546	0		546	0		546	0		546	0		546	0
		547	0		547	0		547	0		547	0		547	0
		548	0		548	0		548	0		548	0		548	0
		549	0		549	0		549	0		549	0		549	0
		550	0		550	0		550	0		550	0		550	0
		551	0		551	0		551	0		551	0		551	0
		552	0		552	0		552	0		552	0		552	0
		553	0		553	0		553	0		553	0		553	0
		554	0		554	0		554	0		554	0		554	0
		555	0		555	0		555	0		555	0		555	0
		556	0		556	0		556	0		556	0		556	0
		557	0		557	0		557	0		557	0		557	0
		558	0		558	0		558	0		558	0		558	0
		559	0		559	0		559	0		559	0		559	0
		560	0		560	0		560	0		560	0		560	0
		561	0		561	0		561	0		561	0		561	0
		562	0		562	0		562	0		562	0		562	0
		563	0		563	0		563	0		563	0		563	0
		564	0		564	0		564	0		564	0		564	0
		565	0		565	0		565	0		565	0		565	0
		566	0		566	0		566	0		566	0		566	0
		567	0		567	0		567	0		567	0		567	0
		568	0		568	0		568	0		568	0		568	0
		569	0		569	0		569	0		569	0		569	0
		570	0		570	0		570	0		570	0		570	0
		571	0		571	0		571	0		571	0		571	0
		572	0		572	0		572	0		572	0		572	0
		573	0		573	0		573	0		573	0		573	0
		574	0		574	0		574	0		574	0		574	0
		575	0		575	0		575	0		575	0		575	0
		576	0		576	0		576	0		576	0		576	0
		577	0		577	0		577	0		577	0		577	0
		578	0		578	0		578	0		578	0		578	0
		579	0		579	0		579	0		579	0		579	0
		580	0		580	0		580	0		580	0		580	0
		581	0		581	0		581	0		581	0		581	0
		582	0		582	0		582	0		582	0		582	0
		583	0		583	0		583	0		583	0		583	0
		584	0		584	0		584	0		584	0		584	0
		585	0		585	0		585	0		585	0		585	0
		586	0		586	0		586	0		586	0		586	0
		587	0		587	0		587	0		587	0		587	0
		588	0		588	0		588	0		588	0		588	0
		589	0		589	0		589	0		589	0		589	0
		590	0		590	0		590	0		590	0		590	0
		591	0		591	0		591	0		591	0		591	0
		592	0		592	0		592	0		592	0		592	0
		593	0		593	0		593	0		593	0		593	0
		594	0		594	0		594	0		594	0		594	0
		595	0		595	0		595	0		595	0		595	0
		596	0		596	0		596	0		596	0		596	0
		597	0		597	0		597	0		597	0		597	0
		598	0		598	0		598	0		598	0		598	0
		599	0		599	0		599	0		599	0		599	0
		600	0		600	0		600	0		600	0		600	0
		601	0		601	0		601	0		601	0		601	0
		602	0		602	0		602	0		602	0		602	0
		603	0		603	0		603	0		603	0		603	0
		604	0		604	0		604	0		604	0		604	0
		605	0		605	0		605	0		605	0		605	0
		606	0		606	0		606	0		606	0		606	0
		607	0		607	0		607	0		607	0		607	0
		608	0		608	0		608	0		608	0		608	0
		609	0		609	0		609	0		609	0		609	0
		610	0		610	0		610	0		610	0		610	0
		611	0		611	0		611	0		611	0		611	0
		612	0		612	0		612	0		612	0		612	0
		613	0		613	0		613	0		613	0		613	0
		614	0		614	0		614	0		614	0		614	0
		615	0		615	0		615	0		615	0		615	0
		616	0		616	0		616	0		616	0		616	0
		617	0		617	0		617	0		617	0		617	0
		618	0		618	0		618	0		618	0		618	0
		619	0		619	0		619	0		619	0		619	0
		620	0		620	0		620	0		620	0		620	0
		621	0		621	0		621	0		621	0		621	0
		622	0		622	0		622	0		622	0		622	0
		623	0		623	0		623	0		623	0		623	0
		624	0		624	0		624	0		624	0		624	0
		625	0		625	0		625	0		625	0		625	0
		626	0		626	0		626	0		626	0		626	0
		627	0		627	0		627	0		627	0		627	0
		628	0		628	0		628	0		628	0		628	0
		629	0		629	0		629	0		629	0		629	0
		630	0		630	0		630	0		630	0		630	0
		631	0		631	0		631	0		631	0		631	0
		632	0		632	0		632	0		632	0		632	0
		633	0		633	0		633	0		633	0		633	0
		634	0		634	0		634	0		634	0		634	0
		635	0		635	0		635	0		635	0		635	0
		636	0		636	0		636	0		636	0		636	0
		637	0		637	0		637	0		637	0		637	0
		638	0		638	0		638	0		638	0		638	0
		639	0		639	0		639	0		639	0		639	0
		640	0		640	0		640	0		640	0		640	0
		641	0		641	0		641	0		641	0		641	0
		642	0		642	0		642	0		642	0		642	0
		643	0		643	0		643	0		643	0		643	0
		644	0		644	0		644	0		644	0		644	0
		645	0		645	0		645	0		645	0		645	0
		646	0		646	0		646	0		646	0		646	0
		647	0		647	0		647	0		647	0		647	0
		648	0		648	0		648	0		648	0		648	0
		649	0		649	0		649	0		649	0		649	0
		650	0		650	0		650	0		650	0		650	0
		651	0		651	0		651	0		651	0		651	0
		652	0		652	0		652	0		652	0		652	0
		653	0		653	0		653	0		653	0		653	0
		654	0		654	0		654	0		654	0		654	0
		655	0		655	0		655	0		655	0		655	0
		656	0		656	0		656	0		656	0		656	0
		657	0		657	0		657	0		657	0		657	0
		658	0		658	0		658	0		658	0		658	0
		659	0		659	0		659	0		659	0		659	0
		660	0		660	0		660	0		660	0		660	0
		661	0		661	0		661	0		661	0		661	0
		662	0		662	0		662	0		662	0		662	0
		663	0		663	0		663	0		663	0		663	0
		664	0		664	0		664	0		664	0		664	0
		665	0		665	0		665	0		665	0		665	0
		666	0		666	0		666	0		666	0		666	0
		667	0		667	0		667	0		667	0		667	0
		668	0		668	0		668	0		668	0		668	0
		669	0		669	0		669	0		669	0		669	0
		670	0		670	0		670	0		670	0		670	0
		671	0		671	0		671	0		671	0		671	0
		672	0		672	0		672	0		672	0		672	0
		673	0		673	0		673	0		673	0		673	0
		674	0		674	0		674	0		674	0		674	0
		675	0		675	0		675	0		675	0		675	0
		676	0		676	0		676	0		676	0		676	0
		677	0		677	0		677	0		677	0		677	0
		678	0		678	0		678	0		678	0		678	0
		679	0		679	0		679	0		679	0		679	0
		680	0		680	0		680	0		680	0		680	0
		681	0		681	0		681	0		681	0		681	0
		682	0		682	0		682	0		682	0		682	0
		683	0		683	0		683	0		683	0		683	0
		684	0		684	0		684	0		684	0		684	0
		685	0		685	0		685	0		685	0		685	0
		686	0		686	0		686	0		686	0		686	0
		687	0		687	0		687	0		687	0		687	0
		688	0		688	0		688	0		688	0		688	0
		689	0		689	0		689	0		689	0		689	0
		690	0		690	0		690	0		690	0		690	0
		691	0		691	0		691	0		691	0		691	0
		692	0		692	0		692	0		692	0		692	0
		693	0		693	0		693	0		693	0		693	0
		694	0		694	0		694	0		694	0		694	0
		695	0		695	0		695	0		695	0		695	0
		696	0		696	0		696	0		696	0		696	0
		697	0		697	0		697	0		697	0		697	0
		698	0		698	0		698	0		698	0		698	0
		699	0		699	0		699	0		699	0		699	0
		700	0		700	0		700	0		700	0		700	0
		701	0		701	0		701	0		701	0		701	0
		702	0		702	0		702	0		702	0		702	0
		703	0		703	0		703	0		703	0		703	0
		704	0		704	0		704	0		704	0		704	0
		705	0		705	0		705	0		705	0		705	0
		706	0		706	0		706	0		706	0		706	0
		707	0		707	0		707	0		707	0		707	0
		708	0		708	0		708	0		708	0		708	0
		709	0		709	0		709	0		709	0		709	0
		710	0		710	0		710	0		710	0		710	0
		711	0		711	0		711	0		711	0		711	0
		712	0		712	0		712	0		712	0		712	0
		713	0		713	0		713	0		713	0		713	0
		714	0		714	0		714	0		714	0		714	0
		715	0		715	0		715	0		715	0		715	0
		716	0		716	0		716	0		716	0		716	0
		717	0		717	0		717	0		717	0		717	0
		718	0		718	0		718	0		718	0		718	0
		719	0		719	0		719	0		719	0		719	0
		720	0		720	0		720	0		720	0		720	0
		721	0		721	0		721	0		721	0		721	0
		722	0		722	0		722	0		722	0		722	0
		723	0		723	0		723	0		723	0		723	0
		724	0		724	0		724	0		724	0		724	0
		725	0		725	0		725	0		725	0		725	0
		726	0		726	0		726	0		726	0		726	0
		727	0		727	0		727	0		727	0		727	0
		728	0		728	0		728	0		728	0		728	0
		729	0		729	0		729	0		729	0		729	0
		730	0		730	0		730	0		730	0		730	0
		731	0		731	0		731	0		731	0		731	0
		732	0		732	0		732	0		732	0		732	0
		733	0		733	0		733	0		733	0		733	0
		734	0		734	0		734	0		734	0		734	0
		735	0		735	0		735	0		735	0		735	0
		736	0		736	0		736	0		736	0		736	0
		737	0		737	0		737	0		737	0		737	0
		738	0		738	0		738	0		738	0		738	0
		739	0		739	0		739	0		739	0		739	0
		740	0		740	0		740	0		740	0		740	0
		741	0		741	0		741	0		741	0		741	0
		742	0		742	0		742	0		742	0		742	0
		743	0		743	0		743	0		743	0		743	0
		744	0		744	0		744	0		744	0		744	0
		745	0		745	0		745	0		745	0		745	0
		746	0		746	0		746	0		746	0		746	0
		747	0		747	0		747	0		747	0		747	0
		748	0		748	0		748	0		748	0		748	0
		749	0		749	0		749	0		749	0		749	0
		750	0		750	0		750	0		750	0		750	0
		751	0		751	0		751	0		751	0		751	0
		752	0		752	0		752	0		752	0		752	0
		753	0		753	0		753	0		753	0		753	0
		754	0		754	0		754	0		754	0		754	0
		755	0		755	0		755	0		755	0		755	0
		756	0		756	0		756	0		756	0		756	0
		757	0		757	0		757	0		757	0		757	0
		758	0		758	0		758	0		758	0		758	0
		759	0		759	0		759	0		759	0		759	0
		760	0		760	0		760	0		760	0		760	0
		761	0		761	0		761	0		761	0		761	0
		762	0		762	0		762	0		762	0		762	0
		763	0		763	0		763	0		763	0		763	0
		764	0		764	0		764	0		764	0		764	0
		765	0		765	0		765	0		765	0		765	0
		766	0		766	0		766	0		766	0		766	0
		767	0		767	0		767	0		767	0		767	0
		768	0		768	0		768	0		768	0		768	0
		769	0		769	0		769	0		769	0		769	0
		770	0		770	0		770	0		770	0		770	0
		771	0		771	0		771	0		771	0		771	0
		772	0		772	0		772	0		772	0		772	0
		773	0		773	0		773	0		773	0		773	0
		774	0		774	0		774	0		774	0		774	0
		775	0		775	0		775	0		775	0		775	0
		776	0		776	0		776	0		776	0		776	0
		777	0		777	0		777	0		777	0		777	0
		778	0		778	0		778	0		778	0		778	0
		779	0		779	0		779	0		779	0		779	0
		780	0		780	0		780	0		780	0		780	0
		781	0		781	0		781	0		781	0		781	0
		782	0		782	0		782	0		782	0		782	0
		783	0		783	0		783	0		783	0		783	0
		784	0		784	0		784	0		784	0		784	0
		785	0		785	0		785	0		785	0		785	0
		786	0		786	0		786	0		786	0		786	0
		787	0		787	0		787	0		787	0		787	0
		788	0		788	0		788	0		788	0		788	0
		789	0		789	0		789	0		789	0		789	0
		790	0		790	0		790	0		790	0		790	0
		791	0		791	0		791	0		791	0		791	0
		792	0		792	0		792	0		792	0		792	0
		793	0		793	0		793	0		793	0		793	0
		794	0		794	0		794	0		794	0		794	0
		795	0		795	0		795	0		795	0		795	0
		796	0		796	0		796	0		796	0		796	0
		797	0		797	0		797	0		797	0		797	0
		798	0		798	0		798	0		798	0		798	0
		799	0		799	0		799	0		799	0		799	0
		800	0		800	0		800	0		800	0		800	0
		801	0		801	0		801	0		801	0		801	0
		802	0		802	0		802	0		802	0		802	0
		803	0		803	0		803	0		803	0		803	0
		804	0		804	0		804	0		804	0		804	0
		805	0		805	0		805	0		805	0		805	0
		806	0		806	0		806	0		806	0		806	0
		807	0		807	0		807	0		807	0		807	0
		808	0		808	0		808	0		808	0		808	0
		809	0		809	0		809	0		809	0		809	0
		810	0		810	0		810	0		810	0		810	0
		811	0		811	0		811	0		811	0		811	0
		812	0		812	0		812	0		812	0		812	0
		813	0		813	0		813	0		813	0		813	0
		814	0		814	0		814	0		814	0		814	0
		815	0		815	0		815	0		815	0		815	0
		816	0		816	0		816	0		816	0		816	0
		817	0		817	0		817	0		817	0		817	0
		818	0		818	0		818	0		818	0		818	0
		819	0		819	0		819	0		819	0		819	0
		820	0		820	0		820	0		820	0		820	0
		821	0		821	0		821	0		821	0		821	0
		822	0		822	0		822	0		822	0		822	0
		823	0		823	0		823	0		823	0		823	0
		824	0		824	0		824	0		824	0		824	0
		825	0		825	0		825	0		825	0		825	0
		826	0		826	0		826	0		826	0		826	0
		827	0		827	0		827	0		827	0		827	0
		828	0		828	0		828	0		828	0		828	0
		829	0		829	0		829	0		829	0		829	0
		830	0		830	0		830	0		830	0		830	0
		831	0		831	0		831	0		831	0		831	0
		832	0		832	0		832	0		832	0		832	0
		833	0		833	0		833	0		833	0		833	0
		834	0		834	0		834	0		834	0		834	0
		835	0		835	0		835	0		835	0		835	0
		836	0		836	0		836	0		836	0		836	0
		837	0		837	0		837	0		837	0		837	0
		838	0		838	0		838	0		838	0		838	0
		839	0		839	0		839	0		839	0		839	0
		840	0		840	0		840	0		840	0		840	0
		841	0		841	0		841	0		841	0		841	0
		842	0		842	0		842	0		842	0		842	0
		843	0		843	0		843	0		843	0		843	0
		844	0		844	0		844	0		844	0		844	0
		845	0		845	0		845	0		845	0		845	0
		846	0		846	0		846	0		846	0		846	0
		847	0		847	0		847	0		847	0		847	0
		848	0		848	0		848	0		848	0		848	0
		849	0		849	0		849	0		849	0		849	0
		850	0		850	0		850	0		850	0		850	0
		851	0		851	0		851	0		851	0		851	0
		852	0		852	0		852	0		852	0		852	0
		853	0		853	0		853	0		853	0		853	0
		854	0		854	0		854	0		854	0		854	0
		855	0		855	0		855	0		855	0		855	0
		856	0		856	0		856	0		856	0		856	0
		857	0		857	0		857	0		857	0		857	0
		858	0		858	0		858	0		858	0		858	0
		859	0		859	0		859	0		859	0		859	0
		860	0		860	0		860	0		860	0		860	0
		861	0		861	0		861	0		861	0		861	0
		862	0		862	0		862	0		862	0		862	0
		863	0		863	0		863	0		863	0		863	0
		864	0		864	0		864	0		864	0		864	0
		865	0		865	0		865	0		865	0		865	0
		866	0		866	0		866	0		866	0		866	0
		867	0		867	0		867	0		867	0		867	0
		868	0		868	0		868	0		868	0		868	0
		869	0		869	0		869	0		869	0		869	0
		870	0		870	0		870	0		870	0		870	0
		871	0		871	0		871	0		871	0		871	0
		872	0		872	0		872	0		872	0		872	0
		873	0		873	0		873	0		873	0		873	0
		874	0		874	0		874	0		874	0		874	0
		875	0		875	0		875	0		875	0		875	0
		876	0		876	0		876	0		876	0		876	0
		877	0		877	0		877	0		877	0		877	0
		878	0		878	0		878	0		878	0		878	0
		879	0		879	0		879	0		879	0		879	0
		880	0		880	0		880	0		880	0		880	0
		881	0		881	0		881	0		881	0		881	0
		882	0		882	0		882	0		882	0		882	0
		883	0		883	0		883	0		883	0		883	0
		884	0		884	0		884	0		884	0		884	0
		885	0		885	0		885	0		885	0		885	0
		886	0		886	0		886	0		886	0		886	0
		887	0		887	0		887	0		887	0		887	0
		888	0		888	0		888	0		888	0		888	0
		889	0		889	0		889	0		889	0		889	0
		890	0		890	0		890	0		890	0		890	0
		891	0		891	0		891	0		891	0		891	0
		892	0		892	0		892	0		892	0		892	0
		893	0		893	0		893	0		893	0		893	0
		894	0		894	0		894	0		894	0		894	0
		895	0		895	0		895	0		895	0		895	0
		896	0		896	0		896	0		896	0		896	0
		897	0		897	0		897	0		897	0		897	0
		898	0		898	0		898	0		898	0		898	0
		899	0		899	0		899	0		899	0		899	0
		900	0		900	0		900	0		900	0		900	0
		901	0		901	0		901	0		901	0		901	0
		902	0		902	0		902	0		902	0		902	0
		903	0		903	0		903	0		903	0		903	0
		904	0		904	0		904	0		904	0		904	0
		905	0		905	0		905	0		905	0		905	0
		906	0		906	0		906	0		906	0		906	0
		907	0		907	0		907	0		907	0		907	0
		908	0		908	0		908	0		908	0		908	0
		909	0		909	0		909	0		909	0		909	0
		910	0		910	0		910	0		910	0		910	0
		911	0		911	0		911	0		911	0		911	0
		912	0		912	0		912	0		912	0		912	0
		913	0		913	0		913	0		913	0		913	0
		914	0		914	0		914	0		914	0		914	0
		915	0		915	0		915	0		915	0		915	0
		916	0		916	0		916	0		916	0		916	0
		917	0		917	0		917	0		917	0		917	0
		918	0		918	0		918	0		918	0		918	0
		919	0		919	0		919	0		919	0		919	0
		920	0		920	0		920	0		920	0		920	0
		921	0		921	0		921	0		921	0		921	0
		922	0		922	0		922	0		922	0		922	0
		923	0		923	0		923	0		923	0		923	0
		924	0		924	0		924	0		924	0		924	0
		925	0		925	0		925	0		925	0		925	0
		926	0		926	0		926	0		926	0		926	0
		927	0		927	0		927	0		927	0		927	0
		928	0		928	0		928	0		928	0		928	0
		929	0		929	0		929	0		929	0		929	0
		930	0		930	0		930	0		930	0		930	0
		931	0		931	0		931	0		931	0		931	0
		932	0		932	0		932	0		932	0		932	0
		933	0		933	0		933	0		933	0		933	0
		934	0		934	0		934	0		934	0		934	0
		935	0		935	0		935	0		935	0		935	0
		936	0		936	0		936	0		936	0		936	0
		937	0		937	0		937	0		937	0		937	0
		938	0		938	0		938	0		938	0		938	0
		939	0		939	0		939	0		939	0		939	0
		940	0		940	0		940	0		940	0		940	0
		941	0		941	0		941	0		941	0		941	0
		942	0		942	0		942	0		942	0		942	0
		943	0		943	0		943	0		943	0		943	0
		944	0		944	0		944	0		944	0		944	0
		945	0		945	0		945	0		945	0		945	0
		946	0		946	0		946	0		946	0		946	0
		947	0		947	0		947	0		947	0		947	0
		948	0		948	0		948	0		948	0		948	0
		949	0		949	0		949	0		949	0		949	0
		950	0		950	0		950	0		950	0		950	0
		951	0		951	0		951	0		951	0		951	0
		952	0		952	0		952	0		952	0		952	0
		953	0		953	0		953	0		953	0		953	0
		954	0		954	0		954	0		954	0		954	0
		955	0		955	0		955	0		955	0		955	0
		956	0		956	0		956	0		956	0		956	0
		957	0		957	0		957	0		957	0		957	0
		958	0		958	0		958	0		958	0		958	0
		959	0		959	0		959	0		959	0		959	0
		960	0		960	0		960	0		960	0		960	0
		961	0		961	0		961	0		961	0		961	0
		962	0		962	0		962	0		962	0		962	0
		963	0		963	0		963	0		963	0		963	0
		964	0		964	0		964	0		964	0		964	0
		965	0		965	0		965	0		965	0		965	0
		966	0		966	0		966	0		966	0		966	0
		967	0		967	0		967	0		967	0		967	0
		968	0		968	0		968	0		968	0		968	0
		969	0		969	0		969	0		969	0		969	0
		970	0		970	0		970	0		970	0		970	0
		971	0		971	0		971	0		971	0		971	0
		972	0		972	0		972	0		972	0		972	0
		973	0		973	0		973	0		973	0		973	0
		974	0		974	0		974	0		974	0		974	0
		975	0		975	0		975	0		975	0		975	0
		976	0		976	0		976	0		976	0		976	0
		977	0		977	0		977	0		977	0		977	0
		978	0		978	0		978	0		978	0		978	0
		979	0		979	0		979	0		979	0		979	0
		980	0		980	0		980	0		980	0		980	0
		981	0		981	0		981	0		981	0		981	0
		982	0		982	0		982	0		982	0		982	0
		983	0		983	0		983	0		983	0		983	0
		984	0		984	0		984	0		984	0		984	0
		985	0		985	0		985	0		985	0		985	0
		986	0		986	0		986	0		986	0		986	0
		987	0		987	0		987	0		987	0		987	0
		988	0		988	0		988	0		988	0		988	0
		989	0		989	0		989	0		989	0		989	0
		990	0		990	0		990	0		990	0		990	0
		991	0		991	0		991	0		991	0		991	0
		992	0		992	0		992	0		992	0		992	0
		993	0		993	0		993	0		993	0		993	0
		994	0		994	0		994	0		994	0		994	0
		995	0		995	0		995	0		995	0		995	0
		996	0		996	0		996	0		996	0		996	0
		997	0		997	0		997	0		997	0		997	0
		998	0		998	0		998	0		998	0		998	0
		999	0		999	0		999	0		999	0		999	0
		1000	0		1000	0		1000	0		1000	0		1000	0
		1001	0		1001	0		1001	0		1001	0		1001	0
		1002	0		1002	0		1002	0		1002	0		1002	0
		1003	0		1003	0		1003	0		1003	0		1003	0
		1004	0		1004	0		1004	0		1004	0		1004	0
		1005	0		1005	0		1005	0		1005	0		1005	0
		1006	0		1006	0		1006	0		1006	0		1006	0
		1007	0		1007	0		1007	0		1007	0		1007	0
		1008	0		1008	0		1008	0		1008	0		1008	0
		1009	0		1009	0		1009	0		1009	0		1009	0
		1010	0		1010	0		1010	0		1010	0		1010	0
		1011	0		1011	0		1011	0		1011	0		1011	0
		1012	0		1012	0		1012	0		1012	0		1012	0
		1013	0		1013	0		1013	0		1013	0		1013	0
		1014	0		1014	0		1014	0		1014	0		1014	0
		1015	0		1015	0		1015	0		1015	0		1015	0
		1016	0		1016	0		1016	0		1016	0		1016	0
		1017	0		1017	0		1017	0		1017	0		1017	0
		1018	0		1018	0		1018	0		1018	0		1018	0
		1019	0		1019	0		1019	0		1019	0		1019	0
		1020	0		1020	0		1020	0		1020	0		1020	0
		1021	0		1021	0		1021	0		1021	0		1021	0
		1022	0		1022	0		1022	0		1022	0		1022	0
		1023	0		1023	0		1023	0		1023	0		1023	0
		1024	0		1024	0		1024	0		1024	0		1024	0
		1025	0		1025	0		1025	0		1025	0		1025	0
		1026	0		1026	0		1026	0		1026	0		1026	0
		1027	0		1027	0		1027	0		1027	0		1027	0
		1028	0		1028	0		1028	0		1028	0		1028	0
		1029	0		1029	0		1029	0		1029	0		1029	0
		1030	0		1030	0		1030	0		1030	0		1030	0
		1031	0		1031	0		1031	0		1031	0		1031	0
		1032	0		1032	0		1032	0		1032	0		1032	0
		1033	0		1033	0		1033	0		1033	0		1033	0
		1034	0		1034	0		1034	0		1034	0		1034	0
		1035	0		1035	0		1035	0		1035	0		1035	0
		1036	0		1036	0		1036	0		1036	0		1036	0
		1037	0		1037	0		1037	0		1037	0		1037	0
		1038	0		1038	0		1038	0		1038	0		1038	0
		1039	0		1039	0		1039	0		1039	0		1039	0
		1040	0		1040	0		1040	0		1040	0		1040	0
		1041	0		1041	0		1041	0		1041	0		1041	0
		1042	0		1042	0		1042	0		1042	0		1042	0
		1043	0		1043	0		1043	0		1043	0		1043	0
		1044	0		1044	0		1044	0		1044	0		1044	0
		1045	0		1045	0		1045	0		1045	0		1045	0
		1046	0		1046	0		1046	0		1046	0		1046	0
		1047	0		1047	0		1047	0		1047	0		1047	0
		1048	0		1048	0		1048	0		1048	0		1048	0
		1049	0		1049	0		1049	0		1049	0		1049	0
		1050	0		1050	0		1050	0		1050	0		1050	0
		1051	0		1051	0		1051	0		1051	0		1051	0
		1052	0		1052	0		1052	0		1052	0		1052	0
		1053	0		1053	0		1053	0		1053	0		1053	0
		1054	0		1054	0		1054	0		1054	0		1054	0
		1055	0		1055	0		1055	0		1055	0		1055	0
		1056	0		1056	0		1056	0		1056	0		1056	0
		1057	0		1057	0		1057	0		1057	0		1057	0
		1058	0		1058	0		1058	0		1058	0		1058	0
		1059	0		1059	0		1059	0		1059	0		1059	0
		1060	0		1060	0		1060	0		1060	0		1060	0
		1061	0		1061	0		1061	0		1061	0		1061	0
		1062	0		1062	0		1062	0		1062	0		1062	0
		1063	0		1063	0		1063	0		1063	0		1063	0
		1064	0		1064	0		1064	0		1064	0		1064	0
		1065	0		1065	0		1065	0		1065	0		1065	0
		1066	0		1066	0		1066	0		1066	0		1066	0
		1067	0		1067	0		1067	0		1067	0		1067	0
		1068	0		1068	0		1068	0		1068	0		1068	0
		1069	0		1069	0		1069	0		1069	0		1069	0
		1070	0		1070	0		1070	0		1070	0		1070	0
		1071	0		1071	0		1071	0		1071	0		1071	0
		1072	0		1072	0		1072	0		1072	0		1072	0
		1073	0		1073	0		1073	0		1073	0		1073	0
		1074	0		1074	0		1074	0		1074	0		1074	0
		1075	0		1075	0		1075	0		1075	0		1075	0
		1076	0		1076	0		1076	0		1076	0		1076	0
		1077	0		1077	0		1077	0		1077	0		1077	0
		1078	0		1078	0		1078	0		1078	0		1078	0
		1079	0		1079	0		1079	0		1079	0		1079	0
		1080	0		1080	0		1080	0		1080	0		1080	0
		1081	0		1081	0		1081	0		1081	0		1081	0
		1082	0		1082	0		1082	0		1082	0		1082	0
		1083	0		1083	0		1083	0		1083	0		1083	0
		1084	0		1084	0		1084	0		1084	0		1084	0
		1085	0		1085	0		1085	0		1085	0		1085	0
		1086	0		1086	0		1086	0		1086	0		1086	0
		1087	0		1087	0		1087	0		1087	0		1087	0
		1088	0		1088	0		1088	0		1088	0		1088	0
		1089	0		1089	0		1089	0		1089	0		1089	0
		1090	0		1090	0		1090	0		1090	0		1090	0
		1091	0		1091	0		1091	0		1091	0		1091	0
		1092	0		1092	0		1092	0		1092	0		1092	0
		1093	0		1093	0		1093	0		1093	0		1093	0
		1094	0		1094	0		1094	0		1094	0		1094	0
		1095	0		1095	0		1095	0		1095	0		1095	0
		1096	0		1096	0		1096	0		1096	0		1096	0
		1097	0		1097	0		1097	0		1097	0		1097	0
		1098	0		1098	0		1098	0		1098	0		1098	0
		1099	0		1099	0		1099	0		1099	0		1099	0
		1100	0		1100	0		1100	0		1100	0		1100	0
		1101	0		1101	0		1101	0		1101	0		1101	0
		1102	0		1102	0		1102	0		1102	0		1102	0
		1103	0		1103	0		1103	0		1103	0		1103	0
		1104	0		1104	0		1104	0		1104	0		1104	0
		1105	0		1105	0		1105	0		1105	0		1105	0
		1106	0		1106	0		1106	0		1106	0		1106	0
		1107	0		1107	0		1107	0		1107	0		1107	0
		1108	0		1108	0		1108	0		1108	0		1108	0
		1109	0		1109	0		1109	0		1109	0		1109	0
		1110	0		1110	0		1110	0		1110	0		1110	0
		1111	0		1111	0		1111	0		1111	0		1111	0
		1112	0		1112	0		1112	0		1112	0		1112	0
		1113	0		1113	0		1113	0		1113	0		1113	0
		1114	0		1114	0		1114	0		1114	0		1114	0
		1115	0		1115	0		1115	0		1115	0		1115	0
		1116	0		1116	0		1116	0		1116	0		1116	0
		1117	0		1117	0		1117	0		1117	0		1117	0
		1118	0		1118	0		1118	0		1118	0		1118	0
		1119	0		1119	0		1119	0		1119	0		1119	0
		1120	0		1120	0		1120	0		1120	0		1120	0
		1121	0		1121	0		1121	0		1121	0		1121	0
		1122	0		1122	0		1122	0		1122	0		1122	0
		1123	0		1123	0		1123	0		1123	0		1123	0
		1124	0		1124	0		1124	0		1124	0		1124	0
		1125	0		1125	0		1125	0		1125	0		1125	0
		1126	0		1126	0		1126	0		1126	0		1126	0
		1127	0		1127	0		1127	0		1127	0		1127	0
		1128	0		1128	0		1128	0		1128	0		1128	0
		1129	0		1129	0		1129	0		1129	0		1129	0
		1130	0		1130	0		1130	0		1130	0		1130	0
		1131	0		1131	0		1131	0		1131	0		1131	0
		1132	0		1132	0		1132	0		1132	0		1132	0
		1133	0		1133	0		1133	0		1133	0		1133	0
		1134	0		1134	0		1134	0		1134	0		1134	0
		1135	0		1135	0		1135	0		1135	0		1135	0
		1136	0		1136	0		1136	0		1136	0		1136	0
		1137	0		1137	0		1137	0		1137	0		1137	0
		1138	0		1138	0		1138	0		1138	0		1138	0
		1139	0		1139	0		1139	0		1139	0		1139	0
		1140	0		1140	0		1140	0		1140	0		1140	0
		1141	0		1141	0		1141	0		1141	0		1141	0
		1142	0		1142	0		1142	0		1142	0		1142	0
		1143	0		1143	0		1143	0		1143	0		1143	0
		1144	0		1144	0		1144	0		1144	0		1144	0
		1145	0		1145	0		1145	0		1145	0		1145	0
		1146	0		1146	0		1146	0		1146	0		1146	0
		1147	0		1147	0		1147	0		1147	0		1147	0
		1148	0		1148	0		1148	0		1148	0		1148	0
		1149	0		1149	0		1149	0		1149	0		1149	0
		1150	0		1150	0		1150	0		1150	0		1150	0
		1151	0		1151	0		1151	0		1151	0		1151	0
		1152	0		1152	0		1152	0		1152	0		1152	0
		1153	0		1153	0		1153	0		1153	0		1153	0
		1154	0		1154	0		1154	0		1154	0		1154	0
		1155	0		1155	0		1155	0		1155	0		1155	0
		1156	0		1156	0		1156	0		1156	0		1156	0
		1157	0		1157	0		1157	0		1157	0		1157	0
		1158	0		1158	0		1158	0		1158	0		1158	0
		1159	0		1159	0		1159	0		1159	0		1159	0
		1160	0		1160	0		1160	0		1160	0		1160	0
		1161	0		1161	0		1161	0		1161	0		1161	0
		1162	0		1162	0		1162	0		1162	0		1162	0
		1163	0		1163	0		1163	0		1163	0		1163	0
		1164	0		1164	0		1164	0		1164	0		1164	0
		1165	0		1165	0		1165	0		1165	0		1165	0
		1166	0		1166	0		1166	0		1166	0		1166	0
		1167	0		1167	0		1167	0		1167	0		1167	0
		1168	0		1168	0		1168	0		1168	0		1168	0
		1169	0		1169	0		1169	0		1169	0		1169	0
		1170	0		1170	0		1170	0		1170	0		1170	0
		1171	0		1171	0		1171	0		1171	0		1171	0
		1172	0		1172	0		1172	0		1172	0		1172	0
		1173	0		1173	0		1173	0		1173	0		1173	0
		1174	0		1174	0		1174	0		1174	0		1174	0
		1175	0		1175	0		1175	0		1175	0		1175	0
		1176	0		1176	0		1176	0		1176	0		1176	0
		1177	0		1177	0		1177	0		1177	0		1177	0
		1178	0		1178	0		1178	0		1178	0		1178	0
		1179	0		1179	0		1179	0		1179	0		1179	0
		1180	0		1180	0		1180	0		1180	0		1180	0
		1181	0		1181	0		1181	0		1181	0		1181	0
		1182	0		1182	0		1182	0		1182	0		1182	0
		1183	0		1183	0		1183	0		1183	0		1183	0
		1184	0		1184	0		1184	0		1184	0		1184	0
		1185	0		1185	0		1185	0		1185	0		1185	0
		1186	0		1186	0		1186	0		1186	0		1186	0
		1187	0		1187	0		1187	0		1187	0		1187	0
		1188	0		1188	0		1188	0		1188	0		1188	0
		1189	0		1189	0		1189	0		1189	0		1189	0
		1190	0		1190	0		1190	0		1190	0		1190	0
		1191	0		1191	0		1191	0		1191	0		1191	0
		1192	0		1192	0		1192	0		1192	0		1192	0
		1193	0		1193	0		1193	0		1193	0		1193	0
		1194	0		1194	0		1194	0		1194	0		1194	0
		1195	0		1195	0		1195	0		1195	0		1195	0
		1196	0		1196	0		1196	0		1196	0		1196	0
		1197	0		1197	0		1197	0		1197	0		1197	0
		1198	0		1198	0		1198	0		1198	0		1198	0
		1199	0		1199	0		1199	0		1199	0		1199	0
		1200	0		1200	0		1200	0		1200	0		1200	0
		1201	0		1201	0		1201	0		1201	0		1201	0
		1202	0		1202	0		1202	0		1202	0		1202	0
		1203	0		1203	0		1203	0		1203	0		1203	0
		1204	0		1204	0		1204	0		1204	0		1204	0
		1205	0		1205	0		1205	0		1205	0		1205	0
		1206	0		1206	0		1206	0		1206	0		1206	0
		1207	0		1207	0		1207	0		1207	0		1207	0
		1208	0		1208	0		1208	0		1208	0		1208	0
		1209	0		1209	0		1209	0		1209	0		1209	0
		1210	0		1210	0		1210	0		1210	0		1210	0
		1211	0		1211	0		1211	0		1211	0		1211	0
		1212	0		1212	0		1212	0		1212	0		1212	0
		1213	0		1213	0		1213	0		1213	0		1213	0
		1214	0		1214	0		1214	0		1214	0		1214	0
		1215	0		1215	0		1215	0		1215	0		1215	0
		1216	0		1216	0		1216	0		1216	0		1216	0
		1217	0		1217	0		1217	0		1217	0		1217	0
		1218	0		1218	0		1218	0		1218	0		1218	0
		1219	0		1219	0		1219	0		1219	0		1219	0
		1220	0		1220	0		1220	0		1220	0		1220	0
		1221	0		1221	0		1221	0		1221	0		1221	0
		1222	0		1222	0		1222	0		1222	0		1222	0
		1223	0		1223	0		1223	0		1223	0		1223	0
		1224	0		1224	0		1224	0		1224	0		1224	0
		1225	0		1225	0		1225	0		1225	0		1225	0
		1226	0		1226	0		1226	0		1226	0		1226	0
		1227	0		1227	0		1227	0		1227	0		1227	0
		1228	0		1228	0		1228	0		1228	0		1228	0
		1229	0		1229	0		1229	0		1229	0		1229	0
		1230	0		1230	0		1230	0		1230	0		1230	0
		1231	0		1231	0		1231	0		1231	0		1231	0
		1232	0		1232	0		1232	0		1232	0		1232	0
		1233	0		1233	0		1233	0		1233	0		1233	0
		1234	0		1234	0		1234	0		1234	0		1234	0
		1235	0		1235	0		1235	0		1235	0		1235	0
		1236	0		1236	0		1236	0		1236	0		1236	0
		1237	0		1237	0		1237	0		1237	0		1237	0
		1238	0		1238	0		1238	0		1238	0		1238	0
		1239	0		1239	0		1239	0		1239	0		1239	0
		1240	0		1240	0		1240	0		1240	0		1240	0
		1241	0		1241	0		1241	0		1241	0		1241	0
		1242	0		1242	0		1242	0		1242	0		1242	0
		1243	0		1243	0		1243	0		1243	0		1243	0
		1244	0		1244	0		1244	0		1244	0		1244	0
		1245	0		1245	0		1245	0		1245	0		1245	0
		1246	0		1246	0		1246	0		1246	0		1246	0
		1247	0		1247	0		1247	0		1247	0		1247	0
		1248	0		1248	0		1248	0		1248	0		1248	0
		1249	0		1249	0		1249	0		1249	0		1249	0
		1250	0		1250	0		1250	0		1250	0		1250	0
		1251	0		1251	0		1251	0		1251	0		1251	0
		1252	0		1252	0		1252	0		1252	0		1252	0
		1253	0		1253	0		1253	0		1253	0		1253	0
		1254	0		1254	0		1254	0		1254	0		1254	0
		1255	0		1255	0		1255	0		1255	0		1255	0
		1256	0		1256	0		1256	0		1256	0		1256	0
		1257	0		1257	0		1257	0		1257	0		1257	0
		1258	0		1258	0		1258	0		1258	0		1258	0
		1259	0		1259	0		1259	0		1259	0		1259	0
		1260	0		1260	0		1260	0		1260	0		1260	0
		1261	0		1261	0		1261	0		1261	0		1261	0
		1262	0		1262	0		1262	0		1262	0		1262	0
		1263	0		1263	0		1263	0		1263	0		1263	0
		1264	0		1264	0		1264	0		1264	0		1264	0
		1265	0		1265	0		1265	0		1265	0		1265	0
		1266	0		1266	0		1266	0		1266	0		1266	0
		1267	0		1267	0		1267	0		1267	0		1267	0
		1268	0		1268	0		1268	0		1268	0		1268	0
		1269	0		1269	0		1269	0		1269	0		1269	0
		1270	0		1270	0		1270	0		1270	0		1270	0
		1271	0		1271	0		1271	0		1271	0		1271	0
		1272	0		1272	0		1272	0		1272	0		1272	0
		1273	0		1273	0		1273	0		1273	0		1273	0
		1274	0		1274	0		1274	0		1274	0		1274	0
		1275	0		1275	0		1275	0		1275	0		1275	0
		1276	0		1276	0		1276	0		1276	0		1276	0
		1277	0		1277	0		1277	0		1277	0		1277	0
		1278	0		1278	0		1278	0		1278	0		1278	0
		1279	0		1279	0		1279	0		1279	0		1279	0
		1280	0		1280	0		1280	0		1280	0		1280	0
		1281	0		1281	0		1281	0		1281	0		1281	0
		1282	0		1282	0		1282	0		1282	0		1282	0
		1283	0		1283	0		1283	0		1283	0		1283	0
		1284	0		1284	0		1284	0		1284	0		1284	0
		1285	0		1285	0		1285	0		1285	0		1285	0
		1286	0		1286	0		1286	0		1286	0		1286	0
		1287	0		1287	0		1287	0		1287	0		1287	0
		1288	0		1288	0		1288	0		1288	0		1288	0
		1289	0		1289	0		1289	0		1289	0		1289	0
		1290	0		1290	0		1290	0		1290	0		1290	0
		1291	0		1291	0		1291	0		1291	0		1291	0
		1292	0		1292	0		1292	0		1292	0		1292	0
		1293	0		1293	0		1293	0		1293	0		1293	0
		1294	0		1294	0		1294	0		1294	0		1294	0
		1295	0		1295	0		1295	0		1295	0		1295	0
		1296	0		1296	0		1296	0		1296	0		1296	0
		1297	0		1297	0		1297	0		1297	0		1297	0
		1298	0		1298	0		1298	0		1298	0		1298	0
		1299	0		1299	0		1299	0		1299	0		1299	0
		1300	0		1300	0		1300	0		1300	0		1300	0
		1301	0		1301	0		1301	0		1301	0		1301	0
		1302	0		1302	0		1302	0		1302	0		1302	0
		1303	0		1303	0		1303	0		1303	0		1303	0
		1304	0		1304	0		1304	0		1304	0		1304	0
		1305	0		1305	0		1305	0		1305	0		1305	0
		1306	0		1306	0		1306	0		1306	0		1306	0
		1307	0		1307	0		1307	0		1307	0		1307	0
		1308	0		1308	0		1308	0		1308	0		1308	0
		1309	0		1309	0		1309	0		1309	0		1309	0
		1310	0		1310	0		1310	0		1310	0		1310	0
		1311	0		1311	0		1311	0		1311	0		1311	0
		1312	0		1312	0		1312	0		1312	0		1312	0
		1313	0		1313	0		1313	0		1313	0		1313	0
		1314	0		1314	0		1314	0		1314	0		1314	0
		1315	0		1315	0		1315	0		1315	0		1315	0
		1316	0		1316	0		1316	0		1316	0		1316	0
		1317	0		1317	0		1317	0		1317	0		1317	0
		1318	0		1318	0		1318	0		1318	0		1318	0
		1319	0		1319	0		1319	0		1319	0		1319	0
		1320	0		1320	0		1320	0		1320	0		1320	0
		1321	0		1321	0		1321	0		1321	0		1321	0
		1322	0		1322	0		1322	0		1322	0		1322	0
		1323	0		1323	0		1323	0		1323	0		1323	0
		1324	0		1324	0		1324	0		1324	0		1324	0
		1325	0		1325	0		1325	0		1325	0		1325	0
		1326	0		1326	0		1326	0		1326	0		1326	0
		1327	0		1327	0		1327	0		1327	0		1327	0
		1328	0		1328	0		1328	0		1328	0		1328	0
		1329	0		1329	0		1329	0		1329	0		1329	0
		1330	0		1330	0		1330	0		1330	0		1330	0
		1331	0		1331	0		1331	0		1331	0		1331	0
		1332	0		1332	0		1332	0		1332	0		1332	0
		1333	0		1333	0		1333	0		1333	0		1333	0
		1334	0		1334	0		1334	0		1334	0		1334	0
		1335	0		1335	0		1335	0		1335	0		1335	0
		1336	0		1336	0		1336	0		1336	0		1336	0
		1337	0		1337	0		1337	0		1337	0		1337	0
		1338	0		1338	0		1338	0		1338	0		1338	0
		1339	0		1339	0		1339	0		1339	0		1339	0
		1340	0		1340	0		1340	0		1340	0		1340	0
		1341	0		1341	0		1341	0		1341	0		1341	0
		1342	0		1342	0		1342	0		1342	0		1342	0
		1343	0		1343	0		1343	0		1343	0		1343	0
		1344	0		1344	0		1344	0		1344	0		1344	0
		1345	0		1345	0		1345	0		1345	0		1345	0
		1346	0		1346	0		1346	0		1346	0		1346	0
		1347	0		1347	0		1347	0		1347	0		1347	0
		1348	0		1348	0		1348	0		1348	0		1348	0
		1349	0		1349	0		1349	0		1349	0		1349	0
		1350	0		1350	0		1350	0		1350	0		1350	0
		1351	0		1351	0		1351	0		1351	0		1351	0
		1352	0		1352	0		1352	0		1352	0		1352	0
		1353	0		1353	0		1353	0		1353	0		1353	0
		1354	0		1354	0		1354	0		1354	0		1354	0
		1355	0		1355	0		1355	0		1355	0		1355	0
		1356	0		1356	0		1356	0		1356	0		1356	0
		1357	0		1357	0		1357	0		1357	0		1357	0
		1358	0		1358	0		1358	0		1358	0		1358	0
		1359	0		1359	0		1359	0		1359	0		1359	0
		1360	0		1360	0		1360	0		1360	0		1360	0
		1361	0		1361	0		1361	0		1361	0		1361	0
		1362	0		1362	0		1362	0		1362	0		1362	0
		1363	0		1363	0		1363	0		1363	0		1363	0
		1364	0		1364	0		1364	0		1364	0		1364	0
		1365	0		1365	0		1365	0		1365	0		1365	0
		1366	0		1366	0		1366	0		1366	0		1366	0
		1367	0		1367	0		1367	0		1367	0		1367	0
		1368	0		1368	0		1368	0		1368	0		1368	0
		1369	0		1369	0		1369	0		1369	0		1369	0
		1370	0		1370	0		1370	0		1370	0		1370	0
		1371	0		1371	0		1371	0		1371	0		1371	0
		1372	0		1372	0		1372	0		1372	0		1372	0
		1373	0		1373	0		1373	0		1373	0		1373	0
		1374	0		1374	0		1374	0		1374	0		1374	0
		1375	0		1375	0		1375	0		1375	0		1375	0
		1376	0		1376	0		1376	0		1376	0		1376	0
		1377	0		1377	0		1377	0		1377	0		1377	0
		1378	0		1378	0		1378	0		1378	0		1378	0
		1379	0		1379	0		1379	0		1379	0		1379	0
		1380	0		1380	0		1380	0		1380	0		1380	0
		1381	0		1381	0		1381	0		1381	0		1381	0
		1382	0		1382	0		1382	0		1382	0		1382	0
		1383	0		1383	0		1383	0		1383	0		1383	0
		1384	0		1384	0		1384	0		1384	0		1384	0
		1385	0		1385	0		1385	0		1385	0		1385	0
		1386	0		1386	0		1386	0		1386	0		1386	0
		1387	0		1387	0		1387	0		1387	0		1387	0
		1388	0		1388	0		1388	0		1388	0		1388	0
		1389	0		1389	0		1389	0		1389	0		1389	0
		1390	0		1390	0		1390	0		1390	0		1390	0
		1391	0		1391	0		1391	0		1391	0		1391	0
		1392	0		1392	0		1392	0		1392	0		1392	0
		1393	0		1393	0		1393	0		1393	0		1393	0
		1394	0		1394	0		1394	0		1394	0		1394	0
		1395	0		1395	0		1395	0		1395	0		1395	0
		1396	0		1396	0		1396	0		1396	0		1396	0
		1397	0		1397	0		1397	0		1397	0		1397	0
		1398	0		1398	0		1398	0		1398	0		1398	0
		1399	0		1399	0		1399	0		1399	0		1399	0
		1400	0		1400	0		1400	0		1400	0		1400	0
		1401	0		1401	0		1401	0		1401	0		1401	0
		1402	0		1402	0		1402	0		1402	0		1402	0
		1403	0		1403	0		1403	0		1403	0		1403	0
		1404	0		1404	0		1404	0		1404	0		1404	0
		1405	0		1405	0		1405	0		1405	0		1405	0
		1406	0		1406	0		1406	0		1406	0		1406	0
		1407	0		1407	0		1407	0		1407	0		1407	0
		1408	0		1408	0		1408	0		1408	0		1408	0
		1409	0		1409	0		1409	0		1409	0		1409	0
		1410	0		1410	0		1410	0		1410	0		1410	0
		1411	0		1411	0		1411	0		1411	0		1411	0
		1412	0		1412	0		1412	0		1412	0		1412	0
		1413	0		1413	0		1413	0		1413	0		1413	0
		1414	0		1414	0		1414	0		1414	0		1414	0
		1415	0		1415	0		1415	0		1415	0		1415	0
		1416	0		1416	0		1416	0		1416	0		1416	0
		1417	0		1417	0		1417	0		1417	0		1417	0
		1418	0		1418	0		1418	0		1418	0		1418	0
		1419	0		1419	0		1419	0		1419	0		1419	0
		1420	0		1420	0		1420	0		1420	0		1420	0
		1421	0		1421	0		1421	0		1421	0		1421	0
		1422	0		1422	0		1422	0		1422	0		1422	0
		1423	0		1423	0		1423	0		1423	0		1423	0
		1424	0		1424	0		1424	0		1424	0		1424	0
		1425	0		1425	0		1425	0		1425	0		1425	0
		1426	0		1426	0		1426	0		1426	0		1426	0
		1427	0		1427	0		1427	0		1427	0		1427	0
		1428	0		1428	0		1428	0		1428	0		1428	0
		1429	0		1429	0		1429	0		1429	0		1429	0
		1430	0		1430	0		1430	0		1430	0		1430	0
		1431	0		1431	0		1431	0		1431	0		1431	0
		1432	0		1432	0		1432	0		1432	0		1432	0
		1433	0		1433	0		1433	0		1433	0		1433	0
		1434	0		1434	0		1434	0		1434	0		1434	0
		1435	0		1435	0		1435	0		1435	0		1435	0
		1436	0		1436	0		1436	0		1436	0		1436	0
		1437	0		1437	0		1437	0		1437	0		1437	0
		1438	0		1438	0		1438	0		1438	0		1438	0
		1439	0		1439	0		1439	0		1439	0		1439	0
		1440	0		1440	0		1440	0		1440	0		1440	0
		1441	0		1441	0		1441	0		1441	0		1441	0
		1442	0		1442	0		1442	0		1442	0		1442	0
		1443	0		1443	0		1443	0		1443	0		1443	0
		1444	0		1444	0		1444	0		1444	0		1444	0
		1445	0		1445	0		1445	0		1445	0		1445	0
		1446	0		1446	0		1446	0		1446	0		1446	0
		1447	0		1447	0		1447	0		1447	0		1447	0
		1448	0		1448	0		1448	0		1448	0		1448	0
		1449	0		1449	0		1449	0		1449	0		1449	0
		1450	0		1450	0		1450	0		1450	0		1450	0
		1451	0		1451	0		1451	0		1451	0		1451	0
		1452	0		1452	0		1452	0		1452	0		1452	0
		1453	0		1453	0		1453	0		1453	0		1453	0
		1454	0		1454	0		1454	0		1454	0		1454	0
		1455	0		1455	0		1455	0		1455	0		1455	0
		1456	0		1456	0		1456	0		1456	0		1456	0
		1457	0		1457	0		1457	0		1457	0		1457	0
		1458	0		1458	0		1458	0		1458	0		1458	0
		1459	0		1459	0		1459	0		1459	0		1459	0
		1460	0		1460	0		1460	0		1460	0		1460	0
		1461	0		1461	0		1461	0		1461	0		1461	0
		1462	0		1462	0		1462	0		1462	0		1462	0
		1463	0		1463	0		1463	0		1463	0		1463	0
		1464	0		1464	0		1464	0		1464	0		1464	0
		1465	0		1465	0		1465	0		1465	0		1465	0
		1466	0		1466	0		1466	0		1466	0		1466	0
		1467	0		1467	0		1467	0		1467	0		1467	0
		1468	0		1468	0		1468	0		1468	0		1468	0
		1469	0		1469	0		1469	0		1469	0		1469	0
		1470	0		1470	0		1470	0		1470	0		1470	0
		1471	0		1471	0		1471	0		1471	0		1471	0
		1472	0		1472	0		1472	0		1472	0		1472	0
		1473	0		1473	0		1473	0		1473	0		1473	0
		1474	0		1474	0		1474	0		1474	0		1474	0
		1475	0		1475	0		1475	0		1475	0		1475	0
		1476	0		1476	0		1476	0		1476	0		1476	0
		1477	0		1477	0		1477	0		1477	0		1477	0
		1478	0		1478	0		1478	0		1478	0		1478	0
		1479	0		1479	0		1479	0		1479	0		1479	0
		1480	0		1480	0		1480	0		1480	0		1480	0
		1481	0		1481	0		1481	0		1481	0		1481	0
		1482	0		1482	0		1482	0		1482	0		1482	0
		1483	0		1483	0		1483	0		1483	0		1483	0
		1484	0		1484	0		1484	0		1484	0		1484	0
		1485	0		1485	0		1485	0		1485	0		1485	0
		1486	0		1486	0		1486	0		1486	0		1486	0
		1487	0		1487	0		1487	0		1487	0		1487	0
		1488	0		1488	0		1488	0		1488	0		1488	0
		1489	0		1489	0		1489	0		1489	0		1489	0
		1490	0		1490	0		1490	0		1490	0		1490	0
		1491	0		1491	0		1491	0		1491	0		1491	0
		1492	0		1492	0		1492	0		1492	0		1492	0
		1493	0		1493	0		1493	0		1493	0		1493	0
		1494	0		1494	0		1494	0		1494	0		1494	0
		1495	0		1495	0		1495	0		1495	0		1495	0
		1496	0		1496	0		1496	0		1496	0		1496	0
		1497	0		1497	0		1497	0		1497	0		1497	0
		1498	0		1498	0		1498	0		1498	0		1498	0
		1499	0		1499	0		1499	0		1499	0		1499	0
		1500	0		1500	0		1500	0		1500	0		1500	0
		1501	0		1501	0		1501	0		1501	0		1501	0
		1502	0		1502	0		1502	0		1502	0		1502	0
		1503	0		1503	0		1503	0		1503	0		1503	0
		1504	0		1504	0		1504	0		1504	0		1504	0
		1505	0		1505	0		1505	0		1505	0		1505	0
		1506	0		1506	0		1506	0		1506	0		1506	0
		1507	0		1507	0		1507	0		1507	0		1507	0
		1508	0		1508	0		1508	0		1508	0		1508	0
		1509	0		1509	0		1509	0		1509	0		1509	0
		1510	0		1510	0		1510	0		1510	0		1510	0
		1511	0		1511	0		1511	0		1511	0		1511	0
		1512	0		1512	0		1512	0		1512	0		1512	0
		1513	0		1513	0		1513	0		1513	0		1513	0
		1514	0		1514	0		1514	0		1514	0		1514	0
		1515	0		1515	0		1515	0		1515	0		1515	0
		1516	0		1516	0		1516	0		1516	0		1516	0
		1517	0		1517	0		1517	0		1517	0		1517	0
		1518	0		1518	0		1518	0		1518	0		1518	0
		1519	0		1519	0		1519	0		1519	0		1519	0
		1520	0		1520	0		1520	0		1520	0		1520	0
		1521	0		1521	0		1521	0		1521	0		1521	0
		1522	0		1522	0		1522	0		1522	0		1522	0
		1523	0		1523	0		1523	0		1523	0		1523	0
		1524	0		1524	0		1524	0		1524	0		1524	0
		1525	0		1525	0		1525	0		1525	0		1525	0
		1526	0		1526	0		1526	0		1526	0		1526	0
		1527	0		1527	0		1527	0		1527	0		1527	0
		1528	0		1528	0		1528	0		1528	0		1528	0
		1529	0		1529	0		1529	0		1529	0		1529	0
		1530	0		1530	0		1530	0		1530	0		1530	0
		1531	0		1531	0		1531	0		1531	0		1531	0
		1532	0		1532	0		1532	0		1532	0		1532	0
		1533	0		1533	0		1533	0		1533	0		1533	0
		1534	0		1534	0		1534	0		1534	0		1534	0
		1535	0		1535	0		1535	0		1535	0		1535	0
		1536	0		1536	0		1536	0		1536	0		1536	0
		1537	0		1537	0		1537	0		1537	0		1537	0
		1538	0		1538	0		1538	0		1538	0		1538	0
		1539	0		1539	0		1539	0		1539	0		1539	0
		1540	0		1540	0		1540	0		1540	0		1540	0
		1541	0		1541	0		1541	0		1541	0		1541	0
		1542	0		1542	0		1542	0		1542	0		1542	0
		1543	0		1543	0		1543	0		1543	0		1543	0
		1544	0		1544	0		1544	0		1544	0		1544	0
		1545	0		1545	0		1545	0		1545	0		1545	0
		1546	0		1546	0		1546	0		1546	0		1546	0
		1547	0		1547	0		1547	0		1547	0		1547	0
		1548	0		1548	0		1548	0		1548	0		1548	0
		1549	0		1549	0		1549	0		1549	0		1549	0
		1550	0		1550	0		1550	0		1550	0		1550	0
		1551	0		1551	0		1551	0		1551	0		1551	0
		1552	0		1552	0		1552	0		1552	0		1552	0
		1553	0		1553	0		1553	0		1553	0		1553	0
		1554	0		1554	0		1554	0		1554	0		1554	0
		1555	0		1555	0		1555	0		1555	0		1555	0
		1556	0		1556	0		1556	0		1556	0		1556	0
		1557	0		1557	0		1557	0		1557	0		1557	0
		1558	0		1558	0		1558	0		1558	0		1558	0
		1559	0		1559	0		1559	0		1559	0		1559	0
		1560	0		1560	0		1560	0		1560	0		1560	0
		1561	0		1561	0		1561	0		1561	0		1561	0
		1562	0		1562	0		1562	0		1562	0		1562	0
		1563	0		1563	0		1563	0		1563	0		1563	0
		1564	0		1564	0		1564	0		1564	0		1564	0
		1565	0		1565	0		1565	0		1565	0		1565	0
		1566	0		1566	0		1566	0		1566	0		1566	0
		1567	0		1567	0		1567	0		1567	0		1567	0
		1568	0		1568	0		1568	0		1568	0		1568	0
		1569	0		1569	0		1569	0		1569	0		1569	0
		1570	0		1570	0		1570	0		1570	0		1570	0
		1571	0		1571	0		1571	0		1571	0		1571	0
		1572	0		1572	0		1572	0		1572	0		1572	0
		1573	0		1573	0		1573	0		1573	0		1573	0
		1574	0		1574	0		1574	0		1574	0		1574	0
		1575	0		1575	0		1575	0		1575	0		1575	0
		1576	0		1576	0		1576	0		1576	0		1576	0
		1577	0		1577	0		1577	0		1577	0		1577	0
		1578	0		1578	0		1578	0		1578	0		1578	0
		1579	0		1579	0		1579	0		1579	0		1579	0
		1580	0		1580	0		1580	0		1580	0		1580	0
		1581	0		1581	0		1581	0		1581	0		1581	0
		1582	0		1582	0		1582	0		1582	0		1582	0
		1583	0		1583	0		1583	0		1583	0		1583	0
		1584	0		1584	0		1584	0		1584	0		1584	0
		1585	0		1585	0		1585	0		1585	0		1585	0
		1586	0		1586	0		1586	0		1586	0		1586	0
		1587	0		1587	0		1587	0		1587	0		1587	0
		1588	0		1588	0		1588	0		1588	0		1588	0
		1589	0		1589	0		1589	0		1589	0		1589	0
		1590	0		1590	0		1590	0		1590	0		1590	0
		1591	0		1591	0		1591	0		1591	0		1591	0
		1592	0		1592	0		1592	0		1592	0		1592	0
		1593	0		1593	0		1593	0		1593	0		1593	0
		1594	0		1594	0		1594	0		1594	0		1594	0
		1595	0		1595	0		1595	0		1595	0		1595	0
		1596	0		1596	0		1596	0		1596	0		1596	0
		1597	0		1597	0		1597	0		1597	0		1597	0
		1598	0		1598	0		1598	0		1598	0		1598	0
		1599	0		1599	0		1599	0		1599	0		1599	0
		1600	0		1600	0		1600	0		1600	0		1600	0
		1601	0		1601	0		1601	0		1601	0		1601	0
		1602	0		1602	0		1602	0		1602	0		1602	0
		1603	0		1603	0		1603	0		1603	0		1603	0
		1604	0		1604	0		1604	0		1604	0		1604	0
		1605	0		1605	0		1605	0		1605	0		1605	0
		1606	0		1606	0		1606	0		1606	0		1606	0
		1607	0		1607	0		1607	0		1607	0		1607	0
		1608	0		1608	0		1608	0		1608	0		1608	0
		1609	0		1609	0		1609	0		1609	0		1609	0
		1610	0		1610	0		1610	0		1610	0		1610	0
		1611	0		1611	0		1611	0		1611	0		1611	0
		1612	0		1612	0		1612	0		1612	0		1612	0
		1613	0		1613	0		1613	0		1613	0		1613	0
		1614	0		1614	0		1614	0		1614	0		1614	0
		1615	0		1615	0		1615	0		1615	0		1615	0
		1616	0		1616	0		1616	0		1616	0		1616	0
		1617	0		1617	0		1617	0		1617	0		1617	0
		1618	0		1618	0		1618	0		1618	0		1618	0
		1619	0		1619	0		1619	0		1619	0		1619	0
		1620	0		1620	0		1620	0		1620	0		1620	0
		1621	0		1621	0		1621	0		1621	0		1621	0
		1622	0		1622	0		1622	0		1622	0		1622	0
		1623	0		1623	0		1623	0		1623	0		1623	0
		1624	0		1624	0		1624	0		1624	0		1624	0
		1625	0		1625	0		1625	0		1625	0		1625	0
		1626	0		1626	0		1626	0		1626	0		1626	0
		1627	0		1627	0		1627	0		1627	0		1627	0
		1628	0		1628	0		1628	0		1628	0		1628	0
		1629	0		1629	0		1629	0		1629	0		1629	0
		1630	0		1630	0		1630	0		1630	0		1630	0
		1631	0		1631	0		1631	0		1631	0		1631	0
		1632	0		1632	0		1632	0		1632	0		1632	0
		1633	0		1633	0		1633	0		1633	0		1633	0
		1634	0		1634	0		1634	0		1634	0		1634	0
		1635	0		1635	0		1635	0		1635	0		1635	0
		1636	0		1636	0		1636	0		1636	0		1636	0
		1637	0		1637	0		1637	0		1637	0		1637	0
		1638	0		1638	0		1638	0		1638	0		1638	0
		1639	0		1639	0		1639	0		1639	0		1639	0
		1640	0		1640	0		1640	0		1640	0		1640	0
		1641	0		1641	0		1641	0		1641	0		1641	0
		1642	0		1642	0		1642	0		1642	0		1642	0
		1643	0		1643	0		1643	0		1643	0		1643	0
		1644	0		1644	0		1644	0		1644	0		1644	0
		1645	0		1645	0		1645	0		1645	0		1645	0
		1646	0		1646	0		1646	0		1646	0		1646	0
		1647	0		1647	0		1647	0		1647	0		1647	0
		1648	0		1648	0		1648	0		1648	0		1648	0
		1649	0		1649	0		1649	0		1649	0		1649	0
		1650	0		1650	0		1650	0		1650	0		1650	0
		1651	0		1651	0		1651	0		1651	0		1651	0
		1652	0		1652	0		1652	0		1652	0		1652	0
		1653	0		1653	0		1653	0		1653	0		1653	0
		1654	0		1654	0		1654	0		1654	0		1654	0
		1655	0		1655	0		1655	0		1655	0		1655	0
		1656	0		1656	0		1656	0		1656	0		1656	0
		1657	0		1657	0		1657	0		1657	0		1657	0
		1658	0		1658	0		1658	0		1658	0		1658	0
		1659	0		1659	0		1659	0		1659	0		1659	0
		1660	0		1660	0		1660	0		1660	0		1660	0
		1661	0		1661	0		1661	0		1661	0		1661	0
		1662	0		1662	0		1662	0		1662	0		1662	0
		1663	0		1663	0		1663	0		1663	0		1663	0
		1664	0		1664	0		1664	0		1664	0		1664	0
		1665	0		1665	0		1665	0		1665	0		1665	0
		1666	0		1666	0		1666	0		1666	0		1666	0
		1667	0		1667	0		1667	0		1667	0		1667	0
		1668	0		1668	0		1668	0		1668	0		1668	0
		1669	0		1669	0		1669	0		1669	0		1669	0
		1670	0		1670	0		1670	0		1670	0		1670	0
		1671	0		1671	0		1671	0		1671	0		1671	0
		1672	0		1672	0		1672	0		1672	0		1672	0
		1673	0		1673	0		1673	0		1673	0		1673	0
		1674	0		1674	0		1674	0		1674	0		1674	0
		1675	0		1675	0		1675	0		1675	0		1675	0
		1676	0		1676	0		1676	0		1676	0		1676	0
		1677	0		1677	0		1677	0		1677	0		1677	0
		1678	0		1678	0		1678	0		1678	0		1678	0
		1679	0		1679	0		1679	0		1679	0		1679	0
		1680	0		1680	0		1680	0		1680	0		1680	0
		1681	0		1681	0		1681	0		1681	0		1681	0
		1682	0		1682	0		1682	0		1682	0		1682	0
		1683	0		1683	0		1683	0		1683	0		1683	0
		1684	0		1684	0		1684	0		1684	0		1684	0
		1685	0		1685	0		1685	0		1685	0		1685	0
		1686	0		1686	0		1686	0		1686	0		1686	0
		1687	0		1687	0		1687	0		1687	0		1687	0
		1688	0		1688	0		1688	0		1688	0		1688	0
		1689	0		1689	0		1689	0		1689	0		1689	0
		1690	0		1690	0		1690	0		1690	0		1690	0
		1691	0		1691	0		1691	0		1691	0		1691	0
		1692	0		1692	0		1692	0		1692	0		1692	0
		1693	0		1693	0		1693	0		1693	0		1693	0
		1694	0		1694	0		1694	0		1694	0		1694	0
		1695	0		1695	0		1695	0		1695	0		1695	0
		1696	0		1696	0		1696	0		1696	0		1696	0
		1697	0		1697	0		1697	0		1697	0		1697	0
		1698	0		1698	0		1698	0		1698	0		1698	0
		1699	0		1699	0		1699	0		1699	0		1699	0
		1700	0		1700	0		1700	0		1700	0		1700	0
		1701	0		1701	0		1701	0		1701	0		1701	0
		1702	0		1702	0		1702	0		1702	0		1702	0
		1703	0		1703	0		1703	0		1703	0		1703	0
		1704	0		1704	0		1704	0		1704	0		1704	0
		1705	0		1705	0		1705	0		1705	0		1705	0
		1706	0		1706	0		1706	0		1706	0		1706	0
		1707	0		1707	0		1707	0		1707	0		1707	0
		1708	0		1708	0		1708	0		1708	0		1708	0
		1709	0		1709	0		1709	0		1709	0		1709	0
		1710	0		1710	0		1710	0		1710	0		1710	0
		1711	0		1711	0		1711	0		1711	0		1711	0
		1712	0		1712	0		1712	0		1712	0		1712	0
		1713	0		1713	0		1713	0		1713	0		1713	0
		1714	0		1714	0		1714	0		1714	0		1714	0
		1715	0		1715	0		1715	0		1715	0		1715	0
		1716	0		1716	0		1716	0		1716	0		1716	0
		1717	0		1717	0		1717	0		1717	0		1717	0
		1718	0		1718	0		1718	0		1718	0		1718	0
		1719	0		1719	0		1719	0		1719	0		1719	0
		1720	0		1720	0		1720	0		1720	0		1720	0
		1721	0		1721	0		1721	0		1721	0		1721	0
		1722	0		1722	0		1722	0		1722	0		1722	0
		1723	0		1723	0		1723	0		1723	0		1723	0
		1724	0		1724	0		1724	0		1724	0		1724	0
		1725	0		1725	0		1725	0		1725	0		1725	0
		1726	0		1726	0		1726	0		1726	0		1726	0
		1727	0		1727	0		1727	0		1727	0		1727	0
		1728	0		1728	0		1728	0		1728	0		1728	0
		1729	0		1729	0		1729	0		1729	0		1729	0
		1730	0		1730	0		1730	0		1730	0		1730	0
		1731	0		1731	0		1731	0		1731	0		1731	0
		1732	0		1732	0		1732	0		1732	0		1732	0
		1733	0		1733	0		1733	0		1733	0		1733	0
		1734	0		1734	0		1734	0		1734	0		1734	0
		1735	0		1735	0		1735	0		1735	0		1735	0
		1736	0		1736	0		1736	0		1736	0		1736	0
		1737	0		1737	0		1737	0		1737	0		1737	0
		1738	0		1738	0		1738	0		1738	0		1738	0
		1739	0		1739	0		1739	0		1739	0		1739	0
		1740	0		1740	0		1740	0		1740	0		1740	0
		1741	0		1741	0		1741	0		1741	0		1741	0
		1742	0		1742	0		1742	0		1742	0		1742	0
		1743	0		1743	0		1743	0		1743	0		1743	0
		1744	0		1744	0		1744	0		1744	0		1744	0
		1745	0		1745	0		1745	0		1745	0		1745	0
		1746	0		1746	0		1746	0		1746	0		1746	0
		1747	0		1747	0		1747	0		1747	0		1747	0
		1748	0		1748	0		1748	0		1748	0		1748	0
		1749	0		1749	0		1749	0		1749	0		1749	0
		1750	0		1750	0		1750	0		1750	0		1750	0
		1751	0		1751	0		1751	0		1751	0		1751	0
		1752	0		1752	0		1752	0		1752	0		1752	0
		1753	0		1753	0		1753	0		1753	0		1753	0
		1754	0		1754	0		1754	0		1754	0		1754	0
		1755	0		1755	0		1755	0		1755	0		1755	0
		1756	0		1756	0		1756	0		1756	0		1756	0
		1757	0		1757	0		1757	0		1757	0		1757	0
		1758	0		1758	0		1758	0		1758	0		1758	0
		1759	0		1759	0		1759	0		1759	0		1759	0
		1760	0		1760	0		1760	0		1760	0		1760	0
		1761	0		1761	0		1761	0		1761	0		1761	0
		1762	0		1762	0		1762	0		1762	0		1762	0
		1763	0		1763	0		1763	0		1763	0		1763	0
		1764	0		1764	0		1764	0		1764	0		1764	0
		1765	0		1765	0		1765	0		1765	0		1765	0
		1766	0		1766	0		1766	0		1766	0		1766	0
		1767	0		1767	0		1767	0		1767	0		1767	0
		1768	0		1768	0		1768	0		1768	0		1768	0
		1769	0		1769	0		1769	0		1769	0		1769	0
		1770	0		1770	0		1770	0		1770	0		1770	0
		1771	0		1771	0		1771	0		1771	0		1771	0
		1772	0		1772	0		1772	0		1772	0		1772	0
		1773	0		1773	0		1773	0		1773	0		1773	0
		1774	0		1774	0		1774	0		1774	0		1774	0
		1775	0		1775	0		1775	0		1775	0		1775	0
		1776	0		1776	0		1776	0		1776	0		1776	0
		1777	0		1777	0		1777	0		1777	0		1777	0
		1778	0		1778	0		1778	0		1778	0		1778	0
		1779	0		1779	0		1779	0		1779	0		1779	0
		1780	0		1780	0		1780	0		1780	0		1780	0
		1781	0		1781	0		1781	0		1781	0		1781	0
		1782	0		1782	0		1782	0		1782	0		1782	0
		1783	0		1783	0		1783	0		1783	0		1783	0
		1784	0		1784	0		1784	0		1784	0		1784	0
		1785	0		1785	0		1785	0		1785	0		1785	0
		1786	0		1786	0		1786	0		1786	0		1786	0
		1787	0		1787	0		1787	0		1787	0		1787	0
		1788	0		1788	0		1788	0		1788	0		1788	0
		1789	0		1789	0		1789	0		1789	0		1789	0
		1790	0		1790	0		1790	0		1790	0		1790	0
		1791	0		1791	0		1791	0		1791	0		1791	0
		1792	0		1792	0		1792	0		1792	0		1792	0
		1793	0		1793	0		1793	0		1793	0		1793	0
		1794	0		1794	0		1794	0		1794	0		1794	0
		1795	0		1795	0		1795	0		1795	0		1795	0
		1796	0		1796	0		1796	0		1796	0		1796	0
		1797	0		1797	0		1797	0		1797	0		1797	0
		1798	0		1798	0		1798	0		1798	0		1798	0
		1799	0		1799	0		1799	0		1799	0		1799	0
		1800	0		1800	0		1800	0		1800	0		1800	0
		1801	0		1801	0		1801	0		1801	0		1801	0
		1802	0		1802	0		1802	0		1802	0		1802	0
		1803	0		1803	0		1803	0		1803	0		1803	0
		1804	0		1804	0		1804	0		1804	0		1804	0
		1805	0		1805	0		1805	0		1805	0		1805	0
		1806	0		1806	0		1806	0		1806	0		1806	0
		1807	0		1807	0		1807	0		1807	0		1807	0
		1808	0		1808	0		1808	0		1808	0		1808	0
		1809	0		1809	0		1809	0		1809	0		1809	0
		1810	0		1810	0		1810	0		1810	0		1810	0
		1811	0		1811	0		1811	0		1811	0		1811	0
		1812	0		1812	0		1812	0		1812	0		1812	0
		1813	0		1813	0		1813	0		1813	0		1813	0
		1814	0		1814	0		1814	0		1814	0		1814	0
		1815	0		1815	0		1815	0		1815	0		1815	0
		1816	0		1816	0		1816	0		1816	0		1816	0
		1817	0		1817	0		1817	0		1817	0		1817	0
		1818	0		1818	0		1818	0		1818	0		1818	0
		1819	0		1819	0		1819	0		1819	0		1819	0
		1820	0		1820	0		1820	0		1820	0		1820	0
		1821	0		1821	0		1821	0		1821	0		1821	0
		1822	0		1822	0		1822	0		1822	0		1822	0
		1823	0		1823	0		1823	0		1823	0		1823	0
		1824	0		1824	0		1824	0		1824	0		1824	0
		1825	0		1825	0		1825	0		1825	0		1825	0
		1826	0		1826	0		1826	0		1826	0		1826	0
		1827	0		1827	0		1827	0		1827	0		1827	0
		1828	0		1828	0		1828	0		1828	0		1828	0
		1829	0		1829	0		1829	0		1829	0		1829	0
		1830	0		1830	0		1830	0		1830	0		1830	0
		1831	0		1831	0		1831	0		1831	0		1831	0
		1832	0		1832	0		1832	0		1832	0		1832	0
		1833	0		1833	0		1833	0		1833	0		1833	0
		1834	0		1834	0		1834	0		1834	0		1834	0
		1835	0		1835	0		1835	0		1835	0		1835	0
		1836	0		1836	0		1836	0		1836	0		1836	0
		1837	0		1837	0		1837	0		1837	0		1837	0
		1838	0		1838	0		1838	0		1838	0		1838	0
		1839	0		1839	0		1839	0		1839	0		1839	0
		1840	0		1840	0		1840	0		1840	0		1840	0
		1841	0		1841	0		1841	0		1841	0		1841	0
		1842	0		1842	0		1842	0		1842	0		1842	0
		1843	0		1843	0		1843	0		1843	0		1843	0
		1844	0		1844	0		1844	0		1844	0		1844	0
		1845	0		1845	0		1845	0		1845	0		1845	0
		1846	0		1846	0		1846	0		1846	0		1846	0
		1847	0		1847	0		1847	0		1847	0		1847	0
		1848	0		1848	0		1848	0		1848	0		1848	0
		1849	0		1849	0		1849	0		1849	0		1849	0
		1850	0		1850	0		1850	0		1850	0		1850	0
		1851	0		1851	0		1851	0		1851	0		1851	0
		1852	0		1852	0		1852	0		1852	0		1852	0
		1853	0		1853	0		1853	0		1853	0		1853	0
		1854	0		1854	0		1854	0		1854	0		1854	0
		1855	0		1855	0		1855	0		1855	0		1855	0
		1856	0		1856	0		1856	0		1856	0		1856	0
		1857	0		1857	0		1857	0		1857	0		1857	0
		1858	0		1858	0		1858	0		1858	0		1858	0
		1859	0		1859	0		1859	0		1859	0		1859	0
		1860	0		1860	0		1860	0		1860	0		1860	0
		1861	0		1861	0		1861	0		1861	0		1861	0
		1862	0		1862	0		1862	0		1862	0		1862	0
		1863	0		1863	0		1863	0		1863	0		1863	0
		1864	0		1864	0		1864	0		1864	0		1864	0
		1865	0		1865	0		1865	0		1865	0		1865	0
		1866	0		1866	0		1866	0		1866	0		1866	0
		1867	0		1867	0		1867	0		1867	0		1867	0
		1868	0		1868	0		1868	0		1868	0		1868	0
		1869	0		1869	0		1869	0		1869	0		1869	0
		1870	0		1870	0		1870	0		1870	0		1870	0
		1871	0		1871	0		1871	0		1871	0		1871	0
		1872	0		1872	0		1872	0		1872	0		1872	0
		1873	0		1873	0		1873	0		1873	0		1873	0
		1874	0		1874	0		1874	0		1874	0		1874	0
		1875	0		1875	0		1875	0		1875	0		1875	0
		1876	0		1876	0		1876	0		1876	0		1876	0
		1877	0		1877	0		1877	0		1877	0		1877	0
		1878	0		1878	0		1878	0		1878	0		1878	0
		1879	0		1879	0		1879	0		1879	0		1879	0
		1880	0		1880	0		1880	0		1880	0		1880	0
		1881	0		1881	0		1881	0		1881	0		1881	0
		1882	0		1882	0		1882	0		1882	0		1882	0
		1883	0		1883	0		1883	0		1883	0		1883	0
		1884	0		1884	0		1884	0		1884	0		1884	0
		1885	0		1885	0		1885	0		1885	0		1885	0
		1886	0		1886	0		1886	0		1886	0		1886	0
		1887	0		1887	0		1887	0		1887	0		1887	0
		1888	0		1888	0		1888	0		1888	0		1888	0
		1889	0		1889	0		1889	0		1889	0		1889	0
		1890	0		1890	0		1890	0		1890	0		1890	0
		1891	0		1891	0		1891	0		1891	0		1891	0
		1892	0		1892	0		1892	0		1892	0		1892	0
		1893	0		1893	0		1893	0		1893	0		1893	0
		1894	0		1894	0		1894	0		1894	0		1894	0
		1895	0		1895	0		1895	0		1895	0		1895	0
		1896	0		1896	0		1896	0		1896	0		1896	0
		1897	0		1897	0		1897	0		1897	0		1897	0
		1898	0		1898	0		1898	0		1898	0		1898	0
		1899	0		1899	0		1899	0		1899	0		1899	0
		1900	0		1900	0		1900	0		1900	0		1900	0
		1901	0		1901	0		1901	0		1901	0		1901	0
		1902	0		1902	0		1902	0		1902	0		1902	0
		1903	0		1903	0		1903	0		1903	0		1903	0
		1904	0		1904	0		1904	0		1904	0		1904	0
		1905	0		1905	0		1905	0		1905	0		1905	0
		1906	0		1906	0		1906	0		1906	0		1906	0
		1907	0		1907	0		1907	0		1907	0		1907	0
		1908	0		1908	0		1908	0		1908	0		1908	0
		1909	0		1909	0		1909	0		1909	0		1909	0
		1910	0		1910	0		1910	0		1910	0		1910	0
		1911	0		1911	0		1911	0		1911	0		1911	0
		1912	0		1912	0		1912	0		1912	0		1912	0
		1913	0		1913	0		1913	0		1913	0		1913	0
		1914	0		1914	0		1914	0		1914	0		1914	0
		1915	0		1915	0		1915	0		1915	0		1915	0
		1916	0		1916	0		1916	0		1916	0		1916	0
		1917	0		1917	0		1917	0		1917	0		1917	0
		1918	0		1918	0		1918	0		1918	0		1918	0
		1919	0		1919	0		1919	0		1919	0		1919	0
		1920	0		1920	0		1920	0		1920	0		1920	0
		1921	0		1921	0		1921	0		1921	0		1921	0
		1922	0		1922	0		1922	0		1922	0		1922	0
		1923	0		1923	0		1923	0		1923	0		1923	0
		1924	0		1924	0		1924	0		1924	0		1924	0
		1925	0		1925	0		1925	0		1925	0		1925	0
		1926	0		1926	0		1926	0		1926	0		1926	0
		1927	0		1927	0		1927	0		1927	0		1927	0
		1928	0		1928	0		1928	0		1928	0		1928	0
		1929	0		1929	0		1929	0		1929	0		1929	0
		1930	0		1930	0		1930	0		1930	0		1930	0
		1931	0		1931	0		1931	0		1931	0		1931	0
		1932	0		1932	0		1932	0		1932	0		1932	0
		1933	0		1933	0		1933	0		1933	0		1933	0
		1934	0		1934	0		1934	0		1934	0		1934	0
		1935	0		1935	0		1935	0		1935	0		1935	0
		1936	0		1936	0		1936	0		1936	0		1936	0
		1937	0		1937	0		1937	0		1937	0		1937	0
		1938	0		1938	0		1938	0		1938	0		1938	0
		1939	0		1939	0		1939	0		1939	0		1939	0
		1940	0		1940	0		1940	0		1940	0		1940	0
		1941	0		1941	0		1941	0		1941	0		1941	0
		1942	0		1942	0		1942	0		1942	0		1942	0
		1943	0		1943	0		1943	0		1943	0		1943	0
		1944	0		1944	0		1944	0		1944	0		1944	0
		1945	0		1945	0		1945	0		1945	0		1945	0
		1946	0		1946	0		1946	0		1946	0		1946	0
		1947	0		1947	0		1947	0		1947	0		1947	0
		1948	0		1948	0		1948	0		1948	0		1948	0
		1949	0		1949	0		1949	0		1949	0		1949	0
		1950	0		1950	0		1950	0		1950	0		1950	0
		1951	0		1951	0		1951	0		1951	0		1951	0
		1952	0		1952	0		1952	0		1952	0		1952	0
		1953	0		1953	0		1953	0		1953	0		1953	0
		1954	0		1954	0		1954	0		1954	0		1954	0
		1955	0		1955	0		1955	0		1955	0		1955	0
		1956	0		1956	0		1956	0		1956	0		1956	0
		1957	0		1957	0		1957	0		1957	0		1957	0
		1958	0		1958	0		1958	0		1958	0		1958	0
		1959	0		1959	0		1959	0		1959	0		1959	0
		1960	0		1960	0		1960	0		1960	0		1960	0
		1961	0		1961	0		1961	0		1961	0		1961	0
		1962	0		1962	0		1962	0		1962	0		1962	0
		1963	0		1963	0		1963	0		1963	0		1963	0
		1964	0		1964	0		1964	0		1964	0		1964	0
		1965	0		1965	0		1965	0		1965	0		1965	0
		1966	0		1966	0		1966	0		1966	0		1966	0
		1967	0		1967	0		1967	0		1967	0		1967	0
		1968	0		1968	0		1968	0		1968	0		1968	0
		1969	0		1969	0		1969	0		1969	0		1969	0
		1970	0		1970	0		1970	0		1970	0		1970	0
		1971	0		1971	0		1971	0		1971	0		1971	0
		1972	0		1972	0		1972	0		1972	0		1972	0
		1973	0		1973	0		1973	0		1973	0		1973	0
		1974	0		1974	0		1974	0		1974	0		1974	0
		1975	0		1975	0		1975	0		1975	0		1975	0
		1976	0		1976	0		1976	0		1976	0		1976	0
		1977	0		1977	0		1977	0		1977	0		1977	0
		1978	0		1978	0		1978	0		1978	0		1978	0
		1979	0		1979	0		1979	0		1979	0		1979	0
		1980	0		1980	0		1980	0		1980	0		1980	0
		1981	0		1981	0		1981	0		1981	0		1981	0
		1982	0		1982	0		1982	0		1982	0		1982	0
		1983	0		1983	0		1983	0		1983	0		1983	0
		1984	0		1984	0		1984	0		1984	0		1984	0
		1985	0		1985	0		1985	0		1985	0		1985	0
		1986	0		1986	0		1986	0		1986	0		1986	0
		1987	0		1987	0		1987	0		1987	0		1987	0
		1988	0		1988	0		1988	0		1988	0		1988	0
		1989	0		1989	0		1989	0		1989	0		1989	0
		1990	0		1990	0		1990	0		1990	0		1990	0
		1991	0		1991	0		1991	0		1991	0		1991	0
		1992	0		1992	0		1992	0		1992	0		1992	0
		1993	0		1993	0		1993	0		1993	0		1993	0
		1994	0		1994	0		1994	0		1994	0		1994	0
		1995	0		1995	0		1995	0		1995	0		1995	0
		1996	0		1996	0		1996	0		1996	0		1996	0
		1997	0		1997	0		1997	0		1997	0		1997	0
[truncated: 6,547 more rows]

## Sheet: Figure 4b
Figure 4b
		MD, P_r = 1.1			MD, P_r = 1.6			MD, P_r = 2.1			MD, P_r = 2.6			Network
		s	n_c(s)		s	n_c(s)		s	n_c(s)		s	n_c(s)		s	n_c(s)
		1	0.791095		1	0.792216		1	0.794709		1	0.792918		1	0.748842
		2	0.111717		2	0.110931		2	0.110388		2	0.110724		2	0.130041
		3	0.0365845		3	0.0363666		3	0.0358752		3	0.0363255		3	0.0471545
		4	0.0171319		4	0.0171153		4	0.0168032		4	0.0171225		4	0.0229827
		5	0.00980402		5	0.00974496		5	0.00944521		5	0.00969494		5	0.0131545
		6	0.00631666		6	0.00617656		6	0.00605902		6	0.00619405		6	0.00834244
		7	0.00435892		7	0.00430281		7	0.00420194		7	0.00433609		7	0.00567152
		8	0.00318556		8	0.00319199		8	0.00306853		8	0.00314854		8	0.00406579
		9	0.0024305		9	0.00241051		9	0.0023547		9	0.00237299		9	0.00302763
		10	0.00193262		10	0.0018856		10	0.00184111		10	0.00189391		10	0.00232517
		11	0.00157049		11	0.00155039		11	0.00148048		11	0.00152919		11	0.00183651
		12	0.00128406		12	0.00129278		12	0.00122389		12	0.00127429		12	0.00147544
		13	0.00109091		13	0.00106242		13	0.00102751		13	0.00106202		13	0.00120805
		14	0.000915149		14	0.000915335		14	0.000890792		14	0.000891365		14	0.00100361
		15	0.000791179		15	0.000786696		15	0.00076614		15	0.000798159		15	0.00084371
		16	0.000700237		16	0.000699498		16	0.000651511		16	0.000684792		16	0.000718307
		17	0.000608299		17	0.000617601		17	0.000587934		17	0.000606241		17	0.000617366
		18	0.000542635		18	0.000526648		18	0.000505619		18	0.00052069		18	0.000535259
		19	0.000497825		19	0.000484007		19	0.000465261		19	0.000480639		19	0.00046805
		20	0.000423512		20	0.000427745		20	0.000417764		20	0.000418119		20	0.000411349
		21	0.00038283		21	0.000393007		21	0.00037429		21	0.00038708		21	0.000364652
		22	0.000350028		22	0.000352633		22	0.000342107		22	0.000355255		22	0.000324656
		23	0.000319596		23	0.000327268		23	0.000312735		23	0.000324031		23	0.000290168
		24	0.000288721		24	0.000300513		24	0.000282277		24	0.000289536		24	0.000260882
		25	0.000272731		25	0.000275002		25	0.000260168		25	0.000271536		25	0.00023444
		26	0.000245994		26	0.000251402		26	0.000238073		26	0.000248619		26	0.000213246
		27	0.000226998		27	0.000232766		27	0.00022088		27	0.000225179		27	0.000194515
		28	0.000212548		28	0.000208995		28	0.000207562		28	0.000216397		28	0.000177044
		29	0.00019944		29	0.000200558		29	0.000194165		29	0.000189642		29	0.000162897
		30	0.000175497		30	0.000186459		30	0.000179931		30	0.000188361		30	0.000149655
		31	0.000170474		31	0.000174202		31	0.000165348		31	0.000168816		31	0.00013813
		32	0.000163964		32	0.000168877		32	0.000165173		32	0.000159822		32	0.000127209
		33	0.00015127		33	0.000156858		33	0.000150766		33	0.000150431		33	0.000117191
		34	0.00013786		34	0.000140855		34	0.000135642		34	0.000140936		34	0.000108742
		35	0.000133734		35	0.000133968		35	0.000123529		35	0.000136418		35	0.000101994
		36	0.000128001		36	0.000131364		36	0.000123327		36	0.000125096		36	9.49247e-05
		37	0.000114698		37	0.000117597		37	0.000120492		37	0.000118539		37	8.85068e-05
		38	0.000113192		38	0.00011472		38	0.00011242		38	0.000106593		38	8.22217e-05
		39	0.000107561		39	0.000109789		39	0.000103238		39	0.000107698		39	7.71059e-05
		40	9.72474e-05		40	0.000102691		40	9.81074e-05		40	9.8583e-05		40	7.29054e-05
		41	9.43984e-05		41	9.51296e-05		41	9.24728e-05		41	9.75406e-05		41	6.85312e-05
		42	8.84651e-05		42	8.75098e-05		42	9.2143e-05		42	9.09802e-05		42	6.40648e-05
		43	8.5022e-05		43	8.79661e-05		43	8.64952e-05		43	8.5462e-05		43	6.07838e-05
		44	7.98026e-05		44	8.32143e-05		44	8.86703e-05		44	8.94062e-05		44	5.71214e-05
		45	7.94124e-05		45	8.10387e-05		45	7.58241e-05		45	7.79831e-05		45	5.45446e-05
		46	7.17345e-05		46	7.83927e-05		46	7.46808e-05		46	7.55149e-05		46	5.12383e-05
		47	6.99054e-05		47	7.06508e-05		47	7.08625e-05		47	7.40605e-05		47	4.9404e-05
		48	6.3422e-05		48	6.83215e-05		48	6.455e-05		48	6.91132e-05		48	4.65711e-05
		49	5.98012e-05		49	6.46704e-05		49	6.68583e-05		49	6.8779e-05		49	4.39971e-05
		50	5.31442e-05		50	6.47566e-05		50	6.00387e-05		50	6.08452e-05		50	4.19224e-05
		51	6.03453e-05		51	6.22418e-05		51	6.13337e-05		51	5.8665e-05		51	3.95659e-05
		52	5.63037e-05		52	5.61944e-05		52	5.85994e-05		52	5.52497e-05		52	3.78062e-05
		53	5.28775e-05		53	5.65316e-05		53	5.72653e-05		53	5.68562e-05		53	3.63258e-05
		54	5.0893e-05		54	5.29833e-05		54	5.33424e-05		54	5.34836e-05		54	3.43431e-05
		55	4.89483e-05		55	5.27906e-05		55	5.33423e-05		55	5.30143e-05		55	3.2818e-05
		56	4.3901e-05		56	4.85225e-05		56	5.50474e-05		56	5.0446e-05		56	3.12365e-05
		57	4.81223e-05		57	4.53024e-05		57	4.68742e-05		57	4.95838e-05		57	2.97433e-05
		58	4.6441e-05		58	4.44336e-05		58	4.84264e-05		58	5.05975e-05		58	2.90916e-05
		59	4.21923e-05		59	4.50663e-05		59	4.46295e-05		59	3.82618e-05		59	2.76322e-05
		60	3.95892e-05		60	4.1748e-05		60	4.3381e-05		60	4.07848e-05		60	2.67528e-05
		61	4.05621e-05		61	4.49994e-05		61	4.25286e-05		61	4.05346e-05		61	2.55904e-05
		62	3.84323e-05		62	4.17909e-05		62	4.06263e-05		62	4.2385e-05		62	2.44963e-05
		63	3.7053e-05		63	3.52385e-05		63	3.73417e-05		63	4.09455e-05		63	2.36771e-05
		64	3.36874e-05		64	3.87709e-05		64	3.79959e-05		64	3.69142e-05		64	2.21703e-05
		65	3.76548e-05		65	3.96029e-05		65	3.68585e-05		65	3.47967e-05		65	2.17057e-05
		66	3.02216e-05		66	3.3885e-05		66	3.6071e-05		66	3.52761e-05		66	2.06509e-05
		67	3.16549e-05		67	3.84815e-05		67	3.52953e-05		67	3.28635e-05		67	2.0375e-05
		68	2.86512e-05		68	3.36324e-05		68	3.13591e-05		68	3.10231e-05		68	1.93886e-05
		69	2.91972e-05		69	3.19592e-05		69	3.13627e-05		69	3.22855e-05		69	1.8842e-05
		70	2.89719e-05		70	3.34827e-05		70	3.40335e-05		70	3.16061e-05		70	1.79839e-05
		71	2.82185e-05		71	3.22369e-05		71	3.23603e-05		71	2.69111e-05		71	1.76e-05
		72	3.03446e-05		72	2.90209e-05		72	3.1029e-05		72	2.87308e-05		72	1.67416e-05
		73	2.59739e-05		73	2.70094e-05		73	3.16489e-05		73	2.63968e-05		73	1.62083e-05
		74	2.60287e-05		74	2.95458e-05		74	2.99547e-05		74	2.74318e-05		74	1.57127e-05
		75	2.1993e-05		75	2.9407e-05		75	2.64882e-05		75	2.55127e-05		75	1.51146e-05
		76	2.61994e-05		76	2.77239e-05		76	2.66834e-05		76	2.7744e-05		76	1.46962e-05
		77	2.2055e-05		77	2.70852e-05		77	2.60958e-05		77	2.41462e-05		77	1.44155e-05
		78	2.40543e-05		78	2.61369e-05		78	2.68416e-05		78	2.54908e-05		78	1.39535e-05
		79	2.2403e-05		79	2.54725e-05		79	2.70537e-05		79	2.42224e-05		79	1.35156e-05
		80	2.47058e-05		80	2.44219e-05		80	2.32526e-05		80	2.04265e-05		80	1.29834e-05
		81	2.01614e-05		81	2.37021e-05		81	2.52846e-05		81	2.04257e-05		81	1.25676e-05
		82	2.10543e-05		82	2.16501e-05		82	2.14648e-05		82	2.35064e-05		82	1.25233e-05
		83	2.00329e-05		83	2.39027e-05		83	2.14582e-05		83	2.1657e-05		83	1.1686e-05
		84	1.60104e-05		84	2.15323e-05		84	2.15937e-05		84	1.95185e-05		84	1.11561e-05
		85	1.87323e-05		85	1.95262e-05		85	2.1986e-05		85	1.8783e-05		85	1.09959e-05
		86	1.71568e-05		86	1.95596e-05		86	1.8699e-05		86	1.78257e-05		86	1.10356e-05
		87	1.80496e-05		87	1.96621e-05		87	1.96404e-05		87	1.64909e-05		87	1.05515e-05
		88	1.59668e-05		88	2.17884e-05		88	1.84174e-05		88	1.89712e-05		88	1.01663e-05
		89	1.79017e-05		89	2.00688e-05		89	1.99058e-05		89	1.68411e-05		89	1.00225e-05
		90	1.68917e-05		90	1.78255e-05		90	1.78061e-05		90	1.61165e-05		90	9.7468e-06
		91	1.62183e-05		91	1.88586e-05		91	1.73801e-05		91	1.69405e-05		91	9.46336e-06
		92	1.66528e-05		92	1.72274e-05		92	1.85792e-05		92	1.44708e-05		92	9.40039e-06
		93	1.73907e-05		93	1.68874e-05		93	1.70729e-05		93	1.76711e-05		93	8.9999e-06
		94	1.46215e-05		94	1.73361e-05		94	1.75329e-05		94	1.4684e-05		94	8.68057e-06
		95	1.5334e-05		95	1.59812e-05		95	1.70784e-05		95	1.41283e-05		95	8.51034e-06
		96	1.39844e-05		96	1.48895e-05		96	1.57485e-05		96	1.54823e-05		96	8.07771e-06
		97	1.4693e-05		97	1.60083e-05		97	1.74336e-05		97	1.30991e-05		97	8.03829e-06
		98	1.33534e-05		98	1.46386e-05		98	1.50172e-05		98	1.35636e-05		98	7.83724e-06
		99	1.20768e-05		99	1.54846e-05		99	1.68557e-05		99	1.21216e-05		99	7.91351e-06
		100	1.25909e-05		100	1.38994e-05		100	1.53316e-05		100	1.55906e-05		100	7.43934e-06
		101	1.22215e-05		101	1.31952e-05		101	1.52201e-05		101	1.15736e-05		101	7.36873e-06
		102	1.14896e-05		102	1.21276e-05		102	1.54357e-05		102	1.18419e-05		102	6.97284e-06
		103	1.07613e-05		103	1.4337e-05		103	1.30079e-05		103	1.27954e-05		103	6.99207e-06
		104	1.1294e-05		104	1.34897e-05		104	1.24442e-05		104	1.11442e-05		104	6.67015e-06
		105	1.04125e-05		105	1.38226e-05		105	1.30351e-05		105	1.25409e-05		105	6.55431e-06
		106	1.2398e-05		106	1.15756e-05		106	1.41921e-05		106	1.25481e-05		106	6.48113e-06
		107	1.18444e-05		107	1.30321e-05		107	1.32697e-05		107	1.01803e-05		107	6.54136e-06
		108	1.13848e-05		108	1.44089e-05		108	1.1816e-05		108	1.05719e-05		108	6.2448e-06
		109	1.14985e-05		109	1.24847e-05		109	1.10569e-05		109	1.10577e-05		109	6.03657e-06
		110	1.05558e-05		110	1.10002e-05		110	9.89025e-06		110	1.03664e-05		110	5.97744e-06
		111	1.08627e-05		111	1.16792e-05		111	1.11249e-05		111	1.00105e-05		111	5.9467e-06
		112	1.05878e-05		112	1.13929e-05		112	1.21468e-05		112	8.76343e-06		112	5.68139e-06
		113	8.1429e-06		113	1.1969e-05		113	1.0979e-05		113	1.00238e-05		113	5.34861e-06
		114	8.15844e-06		114	1.16713e-05		114	1.35074e-05		114	9.87261e-06		114	5.33358e-06
		115	8.69989e-06		115	1.16e-05		115	9.88707e-06		115	8.44565e-06		115	5.3838e-06
		116	1.03704e-05		116	1.07785e-05		116	8.74374e-06		116	7.37508e-06		116	5.14485e-06
		117	7.77544e-06		117	1.30214e-05		117	1.17096e-05		117	8.87219e-06		117	5.07057e-06
		118	8.60431e-06		118	1.25191e-05		118	1.16004e-05		118	9.17445e-06		118	4.99521e-06
		119	8.65097e-06		119	8.55525e-06		119	9.80867e-06		119	8.43826e-06		119	4.89956e-06
		120	9.13376e-06		120	1.0161e-05		120	1.09158e-05		120	9.24196e-06		120	4.70196e-06
		121	8.95924e-06		121	9.3654e-06		121	9.80549e-06		121	7.91949e-06		121	4.81262e-06
		122	1.013e-05		122	9.38513e-06		122	1.00013e-05		122	9.45481e-06		122	4.47502e-06
		123	6.9186e-06		123	6.98629e-06		123	9.44256e-06		123	9.13332e-06		123	4.35616e-06
		124	7.18523e-06		124	9.89202e-06		124	9.16522e-06		124	8.06651e-06		124	4.2898e-06
		125	8.25809e-06		125	8.41892e-06		125	8.47057e-06		125	8.69368e-06		125	4.21902e-06
		126	5.95864e-06		126	8.8989e-06		126	8.16019e-06		126	8.27121e-06		126	4.26321e-06
		127	7.82631e-06		127	8.01078e-06		127	1.00762e-05		127	6.60499e-06		127	4.21313e-06
		128	7.48752e-06		128	8.06603e-06		128	8.50646e-06		128	7.30009e-06		128	4.17761e-06
		129	6.81069e-06		129	7.72929e-06		129	7.57183e-06		129	6.67119e-06		129	3.96038e-06
		130	6.47581e-06		130	7.64998e-06		130	8.20044e-06		130	8.37688e-06		130	3.92215e-06
		131	6.35797e-06		131	8.20199e-06		131	8.36405e-06		131	7.29902e-06		131	3.78245e-06
		132	6.74704e-06		132	7.90463e-06		132	9.6213e-06		132	5.5457e-06		132	3.76051e-06
		133	4.65916e-06		133	7.25973e-06		133	8.4592e-06		133	7.99162e-06		133	3.75836e-06
		134	5.93248e-06		134	7.1879e-06		134	7.3002e-06		134	5.01224e-06		134	3.65907e-06
		135	7.08735e-06		135	9.05701e-06		135	7.01587e-06		135	5.37421e-06		135	3.53313e-06
		136	6.89797e-06		136	6.83819e-06		136	6.53716e-06		136	6.50914e-06		136	3.43382e-06
		137	6.19838e-06		137	5.99802e-06		137	7.1226e-06		137	6.61642e-06		137	3.44444e-06
		138	7.77574e-06		138	6.65003e-06		138	6.11932e-06		138	5.99015e-06		138	3.33369e-06
		139	5.92268e-06		139	7.29018e-06		139	5.8974e-06		139	7.35396e-06		139	3.33925e-06
		140	5.74071e-06		140	6.36946e-06		140	6.72709e-06		140	6.40128e-06		140	3.35829e-06
		141	5.37679e-06		141	6.66128e-06		141	6.55636e-06		141	6.23515e-06		141	3.10682e-06
		142	5.27073e-06		142	4.58832e-06		142	6.29326e-06		142	5.72693e-06		142	3.13902e-06
		143	6.19488e-06		143	6.30071e-06		143	6.86901e-06		143	5.35778e-06		143	3.08814e-06
		144	6.46234e-06		144	7.55107e-06		144	7.196e-06		144	5.78297e-06		144	3.01605e-06
		145	4.92202e-06		145	6.75565e-06		145	6.65016e-06		145	5.00938e-06		145	3.02052e-06
		146	4.21671e-06		146	5.66082e-06		146	6.76857e-06		146	4.92764e-06		146	2.91956e-06
		147	5.92581e-06		147	5.74762e-06		147	5.53994e-06		147	4.57515e-06		147	2.78963e-06
		148	4.30249e-06		148	7.90337e-06		148	5.35645e-06		148	5.02159e-06		148	2.76272e-06
		149	5.28663e-06		149	5.04369e-06		149	5.1667e-06		149	4.38248e-06		149	2.77541e-06
		150	5.21295e-06		150	5.50621e-06		150	5.67577e-06		150	6.32683e-06		150	2.84914e-06
		151	4.9249e-06		151	5.76395e-06		151	5.34632e-06		151	4.92124e-06		151	2.60288e-06
		152	4.58432e-06		152	5.14618e-06		152	5.08795e-06		152	3.43982e-06		152	2.72237e-06
		153	4.73529e-06		153	6.67145e-06		153	5.91412e-06		153	4.03854e-06		153	2.55492e-06
		154	5.20857e-06		154	5.94915e-06		154	6.46991e-06		154	4.72389e-06		154	2.58543e-06
		155	5.11627e-06		155	5.73983e-06		155	5.16735e-06		155	3.51705e-06		155	2.53174e-06
		156	4.82662e-06		156	5.65585e-06		156	6.00595e-06		156	3.79188e-06		156	2.51182e-06
		157	4.21754e-06		157	4.74445e-06		157	5.80876e-06		157	2.46013e-06		157	2.37291e-06
		158	5.49719e-06		158	4.32663e-06		158	5.22199e-06		158	4.21624e-06		158	2.36849e-06
		159	5.54338e-06		159	4.14991e-06		159	6.00671e-06		159	3.96312e-06		159	2.34819e-06
		160	3.76847e-06		160	4.59098e-06		160	5.83439e-06		160	4.22279e-06		160	2.32475e-06
		161	5.37168e-06		161	4.6619e-06		161	5.28053e-06		161	4.2888e-06		161	2.32777e-06
		162	4.56841e-06		162	3.23915e-06		162	4.10488e-06		162	4.41606e-06		162	2.32015e-06
		163	5.22409e-06		163	5.30106e-06		163	5.55946e-06		163	3.60672e-06		163	2.17623e-06
		164	4.3104e-06		164	4.85405e-06		164	5.93082e-06		164	3.16665e-06		164	2.20176e-06
		165	3.86451e-06		165	4.95106e-06		165	5.9852e-06		165	3.97756e-06		165	2.20061e-06
		166	4.29175e-06		166	4.49274e-06		166	4.63946e-06		166	3.85259e-06		166	2.19066e-06
		167	4.30219e-06		167	4.66826e-06		167	3.56803e-06		167	4.93522e-06		167	2.14265e-06
		168	4.72946e-06		168	4.49331e-06		168	3.83587e-06		168	4.24105e-06		168	2.10809e-06
		169	4.22309e-06		169	4.76162e-06		169	4.45684e-06		169	3.86818e-06		169	2.12604e-06
		170	3.41606e-06		170	3.69408e-06		170	4.73536e-06		170	3.86023e-06		170	1.99556e-06
		171	4.75642e-06		171	3.61065e-06		171	4.36596e-06		171	2.72212e-06		171	1.94818e-06
		172	3.59072e-06		172	4.58732e-06		172	4.07117e-06		172	3.71223e-06		172	1.86928e-06
		173	4.49122e-06		173	4.34082e-06		173	4.46206e-06		173	2.80032e-06		173	1.92285e-06
		174	3.22246e-06		174	5.24845e-06		174	3.43052e-06		174	3.43406e-06		174	1.89925e-06
		175	3.75627e-06		175	4.4121e-06		175	4.63597e-06		175	3.16967e-06		175	1.86993e-06
		176	3.49836e-06		176	3.68132e-06		176	3.82671e-06		176	2.56191e-06		176	1.80207e-06
		177	4.21889e-06		177	4.70176e-06		177	5.01659e-06		177	2.7504e-06		177	1.72438e-06
		178	2.61327e-06		178	3.40727e-06		178	4.42486e-06		178	3.86574e-06		178	1.86782e-06
		179	3.15159e-06		179	4.94688e-06		179	3.6527e-06		179	3.24158e-06		179	1.67152e-06
		180	4.39164e-06		180	4.33851e-06		180	4.29271e-06		180	2.55495e-06		180	1.77119e-06
		181	3.31222e-06		181	3.24246e-06		181	4.10905e-06		181	2.20835e-06		181	1.74687e-06
		182	3.22736e-06		182	3.40988e-06		182	3.5643e-06		182	2.63366e-06		182	1.73952e-06
		183	2.77808e-06		183	3.22828e-06		183	3.56713e-06		183	2.9083e-06		183	1.59505e-06
		184	3.58939e-06		184	3.31801e-06		184	3.3944e-06		184	3.44078e-06		184	1.61337e-06
		185	3.33188e-06		185	4.39597e-06		185	4.38247e-06		185	2.54683e-06		185	1.63971e-06
		186	2.85004e-06		186	4.14237e-06		186	3.19768e-06		186	2.82481e-06		186	1.80012e-06
		187	3.12806e-06		187	3.14016e-06		187	4.01266e-06		187	3.24731e-06		187	1.55433e-06
		188	3.03849e-06		188	3.87123e-06		188	3.28141e-06		188	2.1051e-06		188	1.57564e-06
		189	3.11649e-06		189	2.69789e-06		189	3.46006e-06		189	3.0837e-06		189	1.5019e-06
		190	2.78541e-06		190	3.60769e-06		190	3.45201e-06		190	2.45703e-06		190	1.46617e-06
		191	3.68554e-06		191	3.41944e-06		191	2.90705e-06		191	2.64431e-06		191	1.56972e-06
		192	2.5907e-06		192	2.32847e-06		192	4.9143e-06		192	1.84239e-06		192	1.53138e-06
		193	2.96542e-06		193	3.5181e-06		193	2.74017e-06		193	1.94419e-06		193	1.49069e-06
		194	3.31789e-06		194	3.1154e-06		194	3.62266e-06		194	2.4674e-06		194	1.43516e-06
		195	3.31596e-06		195	3.16387e-06		195	3.01831e-06		195	1.58707e-06		195	1.40498e-06
		196	2.95338e-06		196	2.51448e-06		196	3.38742e-06		196	2.18831e-06		196	1.3895e-06
		197	3.30706e-06		197	2.79064e-06		197	4.57748e-06		197	2.56702e-06		197	1.41354e-06
		198	2.15661e-06		198	2.24899e-06		198	3.01445e-06		198	2.46759e-06		198	1.38781e-06
		199	2.61093e-06		199	2.68708e-06		199	2.74494e-06		199	2.5421e-06		199	1.36652e-06
		200	2.77776e-06		200	2.06105e-06		200	2.0862e-06		200	1.49411e-06		200	1.34104e-06
		201	1.87138e-06		201	2.16054e-06		201	3.35403e-06		201	2.55573e-06		201	1.41111e-06
		202	2.51298e-06		202	2.49571e-06		202	3.0069e-06		202	2.10253e-06		202	1.27184e-06
		203	2.88475e-06		203	3.1492e-06		203	3.40151e-06		203	1.67017e-06		203	1.24559e-06
		204	2.60403e-06		204	2.87059e-06		204	3.63403e-06		204	1.30972e-06		204	1.37888e-06
		205	3.05387e-06		205	2.51578e-06		205	2.92349e-06		205	2.10364e-06		205	1.20354e-06
		206	2.32049e-06		206	1.62174e-06		206	2.5457e-06		206	1.06306e-06		206	1.24488e-06
		207	2.16135e-06		207	2.893e-06		207	3.39174e-06		207	1.93316e-06		207	1.2309e-06
		208	2.1558e-06		208	2.4328e-06		208	2.74398e-06		208	1.59007e-06		208	1.30203e-06
		209	3.58094e-06		209	2.97672e-06		209	3.31802e-06		209	1.58022e-06		209	1.23946e-06
		210	2.77793e-06		210	2.17319e-06		210	2.62293e-06		210	2.55983e-06		210	1.24779e-06
		211	1.95505e-06		211	2.23892e-06		211	3.36473e-06		211	1.39726e-06		211	1.24618e-06
		212	2.15545e-06		212	2.32026e-06		212	3.53737e-06		212	1.5878e-06		212	1.23843e-06
		213	2.8602e-06		213	1.79204e-06		213	2.37014e-06		213	1.49569e-06		213	1.12462e-06
		214	2.67424e-06		214	2.97067e-06		214	2.18624e-06		214	2.36962e-06		214	1.18635e-06
		215	1.79073e-06		215	1.89621e-06		215	1.73168e-06		215	2.37706e-06		215	1.14176e-06
		216	1.42632e-06		216	1.61444e-06		216	2.26499e-06		216	1.58607e-06		216	1.14274e-06
		217	3.21969e-06		217	2.06605e-06		217	3.28591e-06		217	1.32723e-06		217	1.1035e-06
		218	3.4245e-06		218	1.52434e-06		218	2.90583e-06		218	1.15085e-06		218	1.04651e-06
		219	2.33438e-06		219	1.61075e-06		219	2.65429e-06		219	1.94853e-06		219	1.08329e-06
		220	2.31086e-06		220	2.15857e-06		220	2.82138e-06		220	1.50317e-06		220	1.0708e-06
		221	2.4226e-06		221	1.70231e-06		221	2.92581e-06		221	1.49748e-06		221	1.04451e-06
		222	2.23857e-06		222	2.61476e-06		222	2.74115e-06		222	1.06376e-06		222	9.90352e-07
		223	1.78157e-06		223	2.79492e-06		223	2.37519e-06		223	1.93864e-06		223	9.89072e-07
		224	2.33634e-06		224	2.34046e-06		224	3.24612e-06		224	1.76653e-06		224	1.13109e-06
		225	2.76816e-06		225	2.5187e-06		225	2.00474e-06		225	1.76286e-06		225	9.7834e-07
		226	1.80595e-06		226	2.62223e-06		226	2.56143e-06		226	1.85657e-06		226	9.69704e-07
		227	2.23412e-06		227	1.89006e-06		227	2.00661e-06		227	2.46733e-06		227	9.98847e-07
		228	1.98248e-06		228	2.2654e-06		228	2.39274e-06		228	9.75212e-07		228	9.90007e-07
		229	2.24217e-06		229	2.16548e-06		229	1.90477e-06		229	1.14133e-06		229	9.39007e-07
		230	1.71874e-06		230	2.24801e-06		230	2.92097e-06		230	1.58721e-06		230	9.86044e-07
		231	1.96694e-06		231	1.81011e-06		231	2.36861e-06		231	1.23782e-06		231	9.19711e-07
		232	1.34834e-06		232	1.17028e-06		232	1.90889e-06		232	1.75975e-06		232	9.09052e-07
		233	1.80328e-06		233	1.61558e-06		233	1.37205e-06		233	1.05845e-06		233	9.45639e-07
		234	1.8834e-06		234	1.70775e-06		234	1.76011e-06		234	1.156e-06		234	9.12906e-07
		235	1.71534e-06		235	1.26616e-06		235	1.72838e-06		235	1.13984e-06		235	9.282e-07
		236	1.17234e-06		236	2.08244e-06		236	1.74672e-06		236	8.82315e-07		236	9.21273e-07
		237	2.05502e-06		237	1.61077e-06		237	1.9189e-06		237	1.94153e-06		237	8.57609e-07
		238	1.89076e-06		238	2.26533e-06		238	1.64906e-06		238	8.77208e-07		238	9.0278e-07
		239	1.61928e-06		239	1.52803e-06		239	1.9063e-06		239	2.02476e-06		239	9.81988e-07
		240	1.88765e-06		240	1.26396e-06		240	1.83785e-06		240	1.40651e-06		240	8.4223e-07
		241	2.0602e-06		241	1.8019e-06		241	2.10874e-06		241	1.41806e-06		241	8.78782e-07
		242	1.78779e-06		242	1.80432e-06		242	1.46619e-06		242	1.41049e-06		242	8.35606e-07
		243	1.08444e-06		243	9.86954e-07		243	1.71047e-06		243	8.80856e-07		243	8.8839e-07
		244	2.32939e-06		244	1.79003e-06		244	2.28412e-06		244	1.85562e-06		244	8.56918e-07
		245	1.52126e-06		245	1.2718e-06		245	1.55698e-06		245	1.58273e-06		245	8.07573e-07
		246	9.89713e-07		246	1.80614e-06		246	1.63163e-06		246	8.05765e-07		246	7.14362e-07
		247	2.23943e-06		247	1.1825e-06		247	2.45571e-06		247	1.41109e-06		247	7.52601e-07
		248	1.89082e-06		248	1.00864e-06		248	1.9172e-06		248	5.29531e-07		248	7.62512e-07
		249	7.2101e-07		249	6.30096e-07		249	2.002e-06		249	1.4085e-06		249	7.69655e-07
		250	2.51077e-06		250	1.70831e-06		250	1.18653e-06		250	1.67373e-06		250	8.14156e-07
		251	1.4339e-06		251	1.17084e-06		251	1.5688e-06		251	1.42391e-06		251	7.95656e-07
		252	1.97111e-06		252	1.5299e-06		252	1.9187e-06		252	9.69174e-07		252	7.37555e-07
		253	1.43085e-06		253	1.08958e-06		253	1.99177e-06		253	1.31519e-06		253	7.26094e-07
		254	1.70773e-06		254	1.79609e-06		254	2.29109e-06		254	6.18047e-07		254	7.33001e-07
		255	1.62078e-06		255	1.72182e-06		255	1.53458e-06		255	1.32658e-06		255	7.5225e-07
		256	2.06e-06		256	9.88217e-07		256	1.00474e-06		256	1.15022e-06		256	7.44411e-07
		257	8.00336e-07		257	1.07717e-06		257	1.64179e-06		257	1.06043e-06		257	7.24816e-07
		258	1.5267e-06		258	1.26946e-06		258	1.83101e-06		258	1.06304e-06		258	7.19309e-07
		259	1.80005e-06		259	1.16866e-06		259	1.74113e-06		259	1.06106e-06		259	7.12957e-07
		260	1.96581e-06		260	1.44691e-06		260	1.54826e-06		260	1.76693e-06		260	6.57717e-07
		261	1.96855e-06		261	9.0188e-07		261	9.22458e-07		261	7.88022e-07		261	7.02952e-07
		262	1.33926e-06		262	1.62395e-06		262	2.48022e-06		262	9.72416e-07		262	6.85049e-07
		263	8.09155e-07		263	1.43863e-06		263	1.63641e-06		263	8.81802e-07		263	6.58798e-07
		264	1.61931e-06		264	1.16717e-06		264	1.20799e-06		264	8.7477e-07		264	6.87251e-07
		265	1.23796e-06		265	1.34851e-06		265	1.92277e-06		265	9.65374e-07		265	7.29268e-07
		266	1.2534e-06		266	1.16286e-06		266	1.18021e-06		266	9.74853e-07		266	6.56687e-07
		267	1.35424e-06		267	1.34326e-06		267	1.92438e-06		267	5.30342e-07		267	6.58734e-07
		268	1.33116e-06		268	9.92581e-07		268	1.00474e-06		268	9.64922e-07		268	5.90802e-07
		269	1.5135e-06		269	1.44326e-06		269	1.4387e-06		269	7.03552e-07		269	6.06241e-07
		270	1.07388e-06		270	8.98674e-07		270	1.9889e-06		270	1.41429e-06		270	6.44288e-07
		271	1.43711e-06		271	9.00669e-07		271	1.47547e-06		271	7.98721e-07		271	5.9808e-07
		272	1.52622e-06		272	1.2745e-06		272	1.5546e-06		272	6.14446e-07		272	6.24098e-07
		273	1.16542e-06		273	9.89767e-07		273	1.47042e-06		273	8.79631e-07		273	5.95178e-07
		274	1.17325e-06		274	9.93747e-07		274	1.91758e-06		274	8.80708e-07		274	5.58523e-07
		275	8.91251e-07		275	8.1218e-07		275	1.10524e-06		275	4.44115e-07		275	6.59639e-07
		276	1.53627e-06		276	1.26967e-06		276	3.6509e-07		276	4.41474e-07		276	6.25555e-07
		277	1.26124e-06		277	9.06045e-07		277	8.24316e-07		277	1.23052e-06		277	6.08682e-07
		278	1.34819e-06		278	8.06214e-07		278	1.91432e-06		278	6.10028e-07		278	6.13144e-07
		279	1.16951e-06		279	1.36241e-06		279	9.09716e-07		279	3.5441e-07		279	6.08387e-07
		280	7.1673e-07		280	9.01116e-07		280	1.19308e-06		280	4.45086e-07		280	5.77253e-07
		281	1.16577e-06		281	1.34985e-06		281	1.09926e-06		281	6.16603e-07		281	5.82021e-07
		282	1.78894e-06		282	9.85741e-07		282	2.28837e-06		282	7.01556e-07		282	6.08722e-07
		283	1.07873e-06		283	1.08925e-06		283	1.36674e-06		283	9.54355e-07		283	5.51208e-07
		284	1.17878e-06		284	9.12156e-07		284	1.47545e-06		284	4.46056e-07		284	5.69419e-07
		285	1.5364e-06		285	1.08142e-06		285	1.19229e-06		285	9.69686e-07		285	6.14394e-07
		286	1.80133e-06		286	1.0922e-06		286	2.01878e-06		286	6.06158e-07		286	5.49828e-07
		287	8.07644e-07		287	1.26338e-06		287	9.19817e-07		287	1.05032e-06		287	5.20816e-07
		288	1.08207e-06		288	8.99875e-07		288	1.56288e-06		288	4.43321e-07		288	5.53516e-07
		289	9.90742e-07		289	8.99774e-07		289	1.09031e-06		289	3.52817e-07		289	4.64111e-07
		290	8.22779e-07		290	9.94821e-07		290	1.10202e-06		290	3.56657e-07		290	5.18742e-07
		291	1.78361e-06		291	7.22438e-07		291	9.1639e-07		291	6.18353e-07		291	5.18063e-07
		292	1.08927e-06		292	8.07628e-07		292	1.09248e-06		292	1.04804e-06		292	4.88314e-07
		293	4.51951e-07		293	9.0947e-07		293	1.28141e-06		293	8.01075e-07		293	5.03488e-07
		294	8.10595e-07		294	1.08825e-06		294	9.13468e-07		294	5.27399e-07		294	5.11373e-07
		295	8.9791e-07		295	8.09388e-07		295	9.09909e-07		295	7.02536e-07		295	4.82159e-07
		296	1.2565e-06		296	1.53961e-06		296	7.32651e-07		296	4.43133e-07		296	4.37509e-07
		297	9.02024e-07		297	5.39874e-07		297	1.37123e-06		297	3.5042e-07		297	5.20081e-07
		298	6.27474e-07		298	5.43799e-07		298	1.64878e-06		298	5.24573e-07		298	4.73534e-07
		299	1.2609e-06		299	1.0847e-06		299	5.48694e-07		299	7.94184e-07		299	5.34401e-07
		300	1.25425e-06		300	7.21102e-07		300	1.10192e-06		300	5.26561e-07		300	4.71868e-07
		301	8.97889e-07		301	7.1854e-07		301	1.45499e-06		301	7.12147e-07		301	4.17276e-07
		302	1.07034e-06		302	1.08137e-06		302	8.25027e-07		302	6.23973e-07		302	5.58578e-07
		303	3.5962e-07		303	8.05714e-07		303	1.20418e-06		303	8.77939e-07		303	4.53684e-07
		304	1.16672e-06		304	2.72758e-07		304	1.09853e-06		304	8.61141e-08		304	4.23657e-07
		305	1.3494e-06		305	5.44122e-07		305	7.23758e-07		305	4.42006e-07		305	4.25368e-07
		306	9.82979e-07		306	4.47366e-07		306	7.2965e-07		306	8.90472e-08		306	4.59338e-07
		307	9.95425e-07		307	1.00632e-06		307	5.44298e-07		307	6.19307e-07		307	4.93261e-07
		308	7.18737e-07		308	5.40537e-07		308	1.09565e-06		308	6.24381e-07		308	4.80382e-07
		309	8.98988e-07		309	7.20234e-07		309	9.17344e-07		309	8.84671e-07		309	5.19273e-07
		310	1.07704e-06		310	9.9415e-07		310	1.10559e-06		310	6.17913e-07		310	4.89915e-07
		311	1.08468e-06		311	6.27567e-07		311	1.29282e-06		311	5.3489e-07		311	3.91647e-07
		312	1.26625e-06		312	3.56598e-07		312	5.47497e-07		312	3.50173e-07		312	4.45586e-07
		313	1.08018e-06		313	7.25035e-07		313	1.09336e-06		313	8.85039e-07		313	4.23702e-07
		314	9.08138e-07		314	6.3654e-07		314	7.27728e-07		314	6.11506e-07		314	4.61776e-07
		315	4.48377e-07		315	8.18874e-07		315	7.35143e-07		315	8.97868e-08		315	4.19323e-07
		316	8.99062e-07		316	1.1709e-06		316	9.12543e-07		316	5.27924e-07		316	4.29568e-07
		317	8.02872e-07		317	3.62273e-07		317	8.30522e-07		317	5.27776e-07		317	4.06412e-07
		318	6.31141e-07		318	5.49053e-07		318	6.49482e-07		318	8.81267e-07		318	4.9706e-07
		319	6.32811e-07		319	1.25816e-06		319	1.08917e-06		319	7.1065e-07		319	3.9134e-07
		320	6.34715e-07		320	8.14447e-07		320	1.09271e-06		320	2.63082e-07		320	4.06936e-07
		321	8.13189e-07		321	6.29641e-07		321	1.10724e-06		321	1.74755e-07		321	3.9814e-07
		322	5.38977e-07		322	1.09087e-06		322	7.27948e-07		322	4.39062e-07		322	4.329e-07
		323	1.15889e-06		323	3.59113e-07		323	1.01222e-06		323	2.64894e-07		323	4.10845e-07
		324	8.00978e-07		324	6.33121e-07		324	4.56746e-07		324	4.41332e-07		324	4.45166e-07
		325	6.19699e-07		325	7.29508e-07		325	1.10142e-06		325	3.50218e-07		325	4.13963e-07
		326	9.83978e-07		326	2.67897e-07		326	5.53082e-07		326	7.1206e-07		326	3.98346e-07
		327	8.10122e-07		327	4.47924e-07		327	1.37312e-06		327	7.09344e-07		327	4.08118e-07
		328	8.06348e-07		328	5.36839e-07		328	7.38013e-07		328	9.73172e-07		328	3.67257e-07
		329	6.27724e-07		329	4.51462e-07		329	4.55112e-07		329	3.50322e-07		329	4.20699e-07
		330	1.26223e-06		330	6.28343e-07		330	8.18771e-07		330	3.51033e-07		330	3.76814e-07
		331	1.16004e-06		331	5.27112e-07		331	7.37604e-07		331	2.60045e-07		331	4.16193e-07
		332	9.00919e-07		332	3.57943e-07		332	4.53646e-07		332	4.38583e-07		332	3.60335e-07
		333	8.06777e-07		333	8.10898e-07		333	6.40966e-07		333	5.34245e-07		333	4.04563e-07
		334	8.99735e-07		334	7.31041e-07		334	1.00766e-06		334	7.16301e-07		334	3.36376e-07
		335	7.15644e-07		335	4.53306e-07		335	1.08429e-06		335	4.4017e-07		335	3.5364e-07
		336	6.25296e-07		336	5.41215e-07		336	1.00829e-06		336	8.76148e-07		336	3.35855e-07
		337	9.81107e-07		337	6.25893e-07		337	1.09316e-06		337	8.96258e-08		337	2.91874e-07
		338	7.18562e-07		338	3.59318e-07		338	8.27351e-07		338	4.45717e-07		338	3.55217e-07
		339	2.7272e-07		339	9.03687e-07		339	4.54574e-07		339	3.49704e-07		339	3.68689e-07
		340	6.27212e-07		340	5.37664e-07		340	6.2986e-07		340	4.38714e-07		340	3.56313e-07
		341	6.33878e-07		341	7.22452e-07		341	6.39662e-07		341	4.45657e-07		341	3.69253e-07
		342	8.06688e-07		342	5.48484e-07		342	1.19626e-06		342	7.11439e-07		342	3.32815e-07
		343	8.13963e-07		343	6.33512e-07		343	6.52212e-07		343	8.91804e-07		343	3.41459e-07
		344	4.53122e-07		344	9.03936e-07		344	7.32617e-07		344	4.38896e-07		344	3.33278e-07
		345	1.16235e-06		345	5.34743e-07		345	7.46612e-07		345	3.50436e-07		345	3.16909e-07
		346	4.49169e-07		346	3.60509e-07		346	5.46194e-07		346	1.75249e-07		346	3.62629e-07
		347	8.16362e-07		347	3.59916e-07		347	4.54677e-07		347	2.62202e-07		347	3.25914e-07
		348	1.07973e-06		348	1.76876e-07		348	3.66818e-07		348	4.39945e-07		348	3.28013e-07
		349	7.22021e-07		349	5.47868e-07		349	1.09825e-06		349	4.43537e-07		349	3.36073e-07
		350	8.17878e-07		350	1.81536e-07		350	1.00353e-06		350	5.29515e-07		350	3.92867e-07
		351	3.56247e-07		351	5.33302e-07		351	7.43136e-07		351	2.64508e-07		351	3.36254e-07
		352	6.31496e-07		352	8.97038e-07		352	1.09675e-06		352	5.34503e-07		352	3.14165e-07
		353	4.52711e-07		353	4.48365e-07		353	9.98995e-07		353	2.61658e-07		353	2.93421e-07
		354	8.14814e-07		354	5.45272e-07		354	6.34486e-07		354	2.67804e-07		354	2.8295e-07
		355	3.62467e-07		355	9.12409e-08		355	5.51384e-07		355	1.75108e-07		355	2.96891e-07
		356	8.07589e-07		356	6.39223e-07		356	1.10243e-06		356	5.27504e-07		356	3.26181e-07
		357	9.86873e-07		357	6.38228e-07		357	4.54799e-07		357	1.7711e-07		357	3.00368e-07
		358	6.25818e-07		358	2.72372e-07		358	1.09491e-06		358	1.79036e-07		358	3.27808e-07
		359	6.34323e-07		359	6.36513e-07		359	8.20438e-07		359	5.31857e-07		359	2.90111e-07
		360	4.47282e-07		360	1.83255e-07		360	2.7842e-07		360	8.79314e-08		360	2.98963e-07
		361	5.40269e-07		361	5.46868e-07		361	6.44203e-07		361	4.36556e-07		361	3.06947e-07
		362	8.19772e-07		362	1.76544e-07		362	4.61735e-07		362	3.54974e-07		362	2.67066e-07
		363	3.60184e-07		363	6.36441e-07		363	3.56918e-07		363	1.76514e-07		363	3.05276e-07
		364	5.3477e-07		364	1.7483e-07		364	6.39871e-07		364	2.65743e-07		364	2.90005e-07
		365	8.11474e-07		365	3.56105e-07		365	6.43805e-07		365	3.56226e-07		365	3.14126e-07
		366	4.52854e-07		366	3.58172e-07		366	6.4796e-07		366	9.20175e-08		366	2.67303e-07
		367	3.60202e-07		367	5.47289e-07		367	6.40754e-07		367	3.54586e-07		367	2.83105e-07
		368	5.38169e-07		368	3.58516e-07		368	8.25287e-07		368	8.75369e-07		368	3.34661e-07
		369	1.71031e-06		369	3.63052e-07		369	1.01844e-06		369	2.65902e-07		369	2.6558e-07
		370	3.58765e-07		370	3.61979e-07		370	3.69216e-07		370	1.74697e-07		370	2.69307e-07
		371	8.15051e-07		371	3.5791e-07		371	7.29859e-07		371	3.54653e-07		371	3.29688e-07
		372	8.12933e-07		372	3.60915e-07		372	5.50277e-07		372	1.76521e-07		372	3.01619e-07
		373	1.79902e-07		373	4.4731e-07		373	8.11953e-07		373	3.55022e-07		373	2.85163e-07
		374	7.23849e-07		374	5.43464e-07		374	5.57492e-07		374	1.76537e-07		374	3.24252e-07
		375	8.06652e-07		375	1.82382e-07		375	6.4285e-07		375	3.57886e-07		375	2.48432e-07
		376	5.41531e-07		376	1.8199e-07		376	4.70305e-07		376	6.99048e-07		376	2.67305e-07
		377	2.73407e-07		377	4.52346e-07		377	6.47116e-07		377	8.70322e-08		377	2.36345e-07
		378	2.68284e-07		378	7.20807e-07		378	7.35072e-07		378	6.18257e-07		378	2.47113e-07
		379	5.42824e-07		379	2.70399e-07		379	4.53202e-07		379	4.48162e-07		379	3.01018e-07
		380	9.01572e-07		380	5.43532e-07		380	2.74752e-07		380	1.80801e-07		380	2.79092e-07
		381	7.19221e-07		381	3.59027e-07		381	5.52917e-07		381	2.64106e-07		381	2.6039e-07
		382	7.20873e-07		382	4.49609e-07		382	4.62903e-07		382	2.65532e-07		382	2.4845e-07
		383	5.36708e-07		383	2.67083e-07		383	6.35097e-07		383	8.83587e-08		383	2.93496e-07
		384	2.66118e-07		384	2.71302e-07		384	9.25321e-07		384	1.75574e-07		384	2.6899e-07
		385	6.34402e-07		385	5.47751e-07		385	2.74908e-07		385	2.66529e-07		385	2.09262e-07
		386	5.44966e-07		386	3.55744e-07		386	7.42254e-07		386	7.98267e-07		386	2.53641e-07
		387	1.84504e-07		387	4.52489e-07		387	6.40219e-07		387	3.51347e-07		387	2.62212e-07
		388	3.61859e-07		388	3.59503e-07		388	7.34682e-07		388	8.62999e-08		388	2.01665e-07
		389	3.64956e-07		389	1.76874e-07		389	5.46706e-07		389	2.65587e-07		389	2.68839e-07
		390	3.55309e-07		390	4.60104e-07		390	4.67554e-07		390	4.40125e-07		390	2.14282e-07
		391	3.60735e-07		391	2.73793e-07		391	1.10456e-06		391	1.74046e-07		391	2.64006e-07
		392	1.81026e-07		392	9.51701e-08		392	3.63578e-07		392	5.34276e-07		392	2.55792e-07
		393	1.8353e-07		393	1.80901e-07		393	1.82637e-07		393	5.29015e-07		393	2.17379e-07
		394	1.81271e-07		394	4.5081e-07		394	4.59157e-07		394	1.77817e-07		394	2.43504e-07
		395	6.31884e-07		395	1.78251e-07		395	2.72107e-07		395	0		395	1.97944e-07
		396	6.35229e-07		396	0		396	3.5903e-07		396	1.80384e-07		396	2.20809e-07
		397	3.61735e-07		397	2.77336e-07		397	1.84825e-07		397	1.75869e-07		397	2.23281e-07
		398	1.7674e-07		398	4.53531e-07		398	2.76321e-07		398	2.66328e-07		398	2.3009e-07
		399	3.59561e-07		399	2.7221e-07		399	4.6392e-07		399	1.80344e-07		399	2.03223e-07
		400	3.59119e-07		400	3.62265e-07		400	1.84352e-07		400	8.7089e-08		400	2.45004e-07
		401	3.58411e-07		401	4.57798e-07		401	2.76118e-07		401	2.66504e-07		401	1.9868e-07
		402	5.35991e-07		402	2.79242e-07		402	3.68468e-07		402	9.05592e-08		402	2.3961e-07
		403	9.0653e-07		403	4.51292e-07		403	5.49112e-07		403	0		403	2.0515e-07
		404	3.63503e-07		404	2.73571e-07		404	1.81835e-07		404	4.39171e-07		404	2.365e-07
		405	3.60819e-07		405	0		405	1.87224e-07		405	2.64259e-07		405	1.84703e-07
		406	0		406	2.75932e-07		406	7.31947e-07		406	5.34028e-07		406	2.0704e-07
		407	3.61667e-07		407	9.18063e-08		407	2.75026e-07		407	3.58845e-07		407	2.04023e-07
		408	2.70149e-07		408	8.97465e-08		408	1.81536e-07		408	3.54742e-07		408	2.07273e-07
		409	6.31505e-07		409	1.7901e-07		409	1.87821e-07		409	1.7641e-07		409	2.05175e-07
		410	3.59671e-07		410	8.23014e-07		410	3.59616e-07		410	9.168e-08		410	1.95182e-07
		411	2.70198e-07		411	1.83034e-07		411	4.54501e-07		411	4.44756e-07		411	2.24692e-07
		412	4.53126e-07		412	3.58527e-07		412	2.81145e-07		412	3.53233e-07		412	2.0702e-07
		413	4.48086e-07		413	4.47102e-07		413	9.03138e-08		413	2.65005e-07		413	2.05337e-07
		414	3.58575e-07		414	8.93056e-08		414	2.80299e-07		414	0		414	1.70856e-07
		415	3.67217e-07		415	5.43735e-07		415	2.7638e-07		415	0		415	2.03746e-07
		416	3.61458e-07		416	3.56759e-07		416	3.77576e-07		416	2.68426e-07		416	1.76231e-07
		417	4.46033e-07		417	0		417	5.50099e-07		417	1.74209e-07		417	2.06663e-07
		418	4.50651e-07		418	7.24597e-07		418	2.72661e-07		418	2.66168e-07		418	1.86609e-07
		419	4.51757e-07		419	9.09504e-08		419	2.71139e-07		419	1.8116e-07		419	1.6947e-07
		420	4.57453e-07		420	9.22297e-08		420	2.6933e-07		420	1.75168e-07		420	1.65667e-07
		421	6.28672e-07		421	4.54463e-07		421	5.52222e-07		421	2.67925e-07		421	2.05318e-07
		422	2.67549e-07		422	2.73916e-07		422	1.78592e-07		422	2.63645e-07		422	1.96983e-07
		423	8.88691e-08		423	4.56315e-07		423	2.78744e-07		423	1.83306e-07		423	1.72868e-07
		424	5.49044e-07		424	2.69397e-07		424	5.56255e-07		424	2.67525e-07		424	1.92077e-07
		425	9.3611e-08		425	3.59305e-07		425	3.63756e-07		425	2.59881e-07		425	1.81511e-07
		426	8.99078e-08		426	1.84424e-07		426	3.73011e-07		426	1.76396e-07		426	1.60672e-07
		427	4.53708e-07		427	4.48629e-07		427	3.74638e-07		427	0		427	1.88166e-07
		428	3.58835e-07		428	3.61535e-07		428	2.75777e-07		428	3.5969e-07		428	1.91697e-07
		429	4.5427e-07		429	2.70802e-07		429	5.54816e-07		429	8.56348e-08		429	1.74348e-07
		430	1.78716e-07		430	3.65446e-07		430	1.84791e-07		430	2.67919e-07		430	2.00084e-07
		431	1.78552e-07		431	2.72223e-07		431	4.65478e-07		431	1.78829e-07		431	2.02425e-07
		432	9.28936e-08		432	8.7777e-08		432	5.60492e-07		432	1.77345e-07		432	1.766e-07
		433	3.61857e-07		433	3.60135e-07		433	3.71291e-07		433	1.75718e-07		433	1.83428e-07
		434	9.41176e-08		434	1.82307e-07		434	2.70744e-07		434	2.62517e-07		434	1.90021e-07
		435	6.34381e-07		435	2.69172e-07		435	1.80834e-07		435	0		435	2.12553e-07
		436	5.40794e-07		436	3.65215e-07		436	6.50934e-07		436	0		436	1.62302e-07
		437	1.80642e-07		437	8.82223e-08		437	2.75161e-07		437	2.64842e-07		437	1.96924e-07
		438	2.74501e-07		438	5.40844e-07		438	6.39973e-07		438	3.52337e-07		438	1.79928e-07
		439	8.86328e-08		439	0		439	4.64014e-07		439	8.90869e-08		439	1.66276e-07
		440	1.76319e-07		440	9.0009e-08		440	2.76118e-07		440	0		440	1.68955e-07
		441	2.70781e-07		441	8.91067e-08		441	4.58749e-07		441	1.77529e-07		441	1.81039e-07
		442	4.5365e-07		442	1.79379e-07		442	3.68154e-07		442	0		442	1.91564e-07
		443	9.12617e-08		443	9.33053e-08		443	3.66058e-07		443	3.52487e-07		443	1.7631e-07
		444	8.91862e-08		444	4.44747e-07		444	4.46203e-07		444	9.14077e-08		444	1.71191e-07
		445	2.73799e-07		445	3.68297e-07		445	9.21234e-08		445	1.79011e-07		445	1.38185e-07
		446	2.73776e-07		446	2.70639e-07		446	2.79911e-07		446	8.94254e-08		446	1.39816e-07
		447	4.55859e-07		447	2.73672e-07		447	4.62231e-07		447	1.77153e-07		447	1.5035e-07
		448	3.63333e-07		448	2.75315e-07		448	5.40061e-07		448	8.76616e-08		448	1.66258e-07
		449	7.28128e-07		449	3.60391e-07		449	1.88703e-07		449	0		449	1.62502e-07
		450	9.08265e-08		450	1.79582e-07		450	4.67721e-07		450	9.10332e-08		450	1.65887e-07
		451	9.31315e-08		451	1.80365e-07		451	1.85122e-07		451	2.67366e-07		451	1.31334e-07
		452	1.82698e-07		452	0		452	3.62864e-07		452	1.74143e-07		452	1.64303e-07
		453	1.84758e-07		453	0		453	8.83978e-08		453	0		453	1.51966e-07
		454	0		454	1.83088e-07		454	3.57715e-07		454	2.67952e-07		454	1.19252e-07
		455	1.78976e-07		455	1.83084e-07		455	2.74746e-07		455	0		455	1.59251e-07
		456	7.24112e-07		456	0		456	0		456	9.13659e-08		456	1.45243e-07
		457	2.71526e-07		457	9.28074e-08		457	0		457	8.97666e-08		457	1.64318e-07
		458	1.82484e-07		458	8.89086e-08		458	5.49776e-07		458	1.78874e-07		458	1.48549e-07
		459	2.72577e-07		459	9.30016e-08		459	1.81247e-07		459	1.77948e-07		459	1.9003e-07
		460	2.70599e-07		460	1.80584e-07		460	5.56398e-07		460	8.79121e-08		460	1.65831e-07
		461	3.54716e-07		461	0		461	4.5828e-07		461	0		461	1.247e-07
		462	8.95857e-08		462	3.64221e-07		462	2.68887e-07		462	2.65705e-07		462	1.22589e-07
		463	1.83745e-07		463	0		463	9.33053e-08		463	0		463	1.63926e-07
		464	2.70702e-07		464	1.80224e-07		464	9.22297e-08		464	1.84982e-07		464	1.37022e-07
		465	3.64824e-07		465	9.31315e-08		465	4.63293e-07		465	1.78406e-07		465	1.31564e-07
		466	9.30882e-08		466	9.14495e-08		466	5.52674e-07		466	9.05592e-08		466	1.76274e-07
		467	3.64898e-07		467	3.66043e-07		467	5.57554e-07		467	1.80813e-07		467	1.14283e-07
		468	2.75571e-07		468	8.90472e-08		468	7.42771e-07		468	2.60673e-07		468	1.55693e-07
		469	1.80344e-07		469	1.78499e-07		469	2.76519e-07		469	1.78055e-07		469	1.76319e-07
		470	8.94855e-08		470	9.31315e-08		470	3.66472e-07		470	8.92061e-08		470	1.41672e-07
		471	3.61991e-07		471	2.74578e-07		471	4.56953e-07		471	8.88691e-08		471	1.77784e-07
		472	3.59726e-07		472	2.77249e-07		472	0		472	8.85936e-08		472	1.43622e-07
		473	9.13451e-08		473	6.44658e-07		473	1.80996e-07		473	2.66487e-07		473	1.38171e-07
		474	1.81263e-07		474	9.06618e-08		474	3.65568e-07		474	0		474	1.16052e-07
		475	9.17011e-08		475	9.25712e-08		475	3.75879e-07		475	1.76779e-07		475	1.38469e-07
		476	3.64996e-07		476	1.80526e-07		476	3.71802e-07		476	8.58369e-08		476	1.67341e-07
		477	3.68988e-07		477	9.34579e-08		477	2.75933e-07		477	3.57173e-07		477	1.34845e-07
		478	2.78188e-07		478	1.85737e-07		478	2.73179e-07		478	8.88099e-08		478	1.22997e-07
		479	3.58846e-07		479	1.82568e-07		479	2.71632e-07		479	2.66469e-07		479	1.19569e-07
		480	8.58922e-08		480	4.5943e-07		480	9.34798e-08		480	1.75338e-07		480	1.01965e-07
		481	9.11993e-08		481	9.05797e-08		481	1.84734e-07		481	9.05797e-08		481	1.55597e-07
		482	1.78733e-07		482	8.86721e-08		482	4.64206e-07		482	2.64039e-07		482	1.45427e-07
		483	9.08059e-08		483	1.81161e-07		483	1.80813e-07		483	8.80088e-08		483	1.15695e-07
		484	9.13659e-08		484	8.95456e-08		484	9.27214e-08		484	8.83002e-08		484	1.12645e-07
		485	1.79025e-07		485	8.8574e-08		485	2.76665e-07		485	1.75146e-07		485	1.53685e-07
		486	9.1617e-08		486	3.62509e-07		486	9.31749e-08		486	0		486	1.21382e-07
		487	9.03546e-08		487	9.07235e-08		487	3.65855e-07		487	0		487	1.31194e-07
		488	0		488	1.78522e-07		488	9.30449e-08		488	0		488	1.20762e-07
		489	1.78326e-07		489	1.78578e-07		489	2.75607e-07		489	1.79053e-07		489	1.16141e-07
		490	0		490	1.77976e-07		490	2.77243e-07		490	0		490	1.17728e-07
		491	1.77793e-07		491	9.11162e-08		491	2.71523e-07		491	2.68279e-07		491	1.24519e-07
		492	9.04977e-08		492	2.74495e-07		492	1.8965e-07		492	1.77759e-07		492	1.05373e-07
		493	1.82942e-07		493	0		493	1.83904e-07		493	8.61141e-08		493	1.24541e-07
		494	0		494	2.6843e-07		494	4.59334e-07		494	8.9666e-08		494	1.12408e-07
		495	9.23148e-08		495	9.11993e-08		495	1.85881e-07		495	8.97868e-08		495	1.26699e-07
		496	1.78088e-07		496	2.68985e-07		496	2.77768e-07		496	8.97465e-08		496	1.35236e-07
		497	9.13868e-08		497	1.85892e-07		497	0		497	0		497	1.26125e-07
		498	1.84705e-07		498	2.72843e-07		498	0		498	0		498	1.21131e-07
		499	2.75972e-07		499	9.37647e-08		499	1.82651e-07		499	0		499	1.28115e-07
		500	3.57702e-07		500	1.83163e-07		500	3.65365e-07		500	1.7571e-07		500	1.04e-07
		501	0		501	0		501	7.4069e-07		501	0		501	1.09e-07
		502	1.82401e-07		502	0		502	6.4635e-07		502	2.67982e-07		502	1.26498e-07
		503	0		503	1.85571e-07		503	2.69413e-07		503	0		503	1.26155e-07
		504	1.8269e-07		504	2.69436e-07		504	5.50733e-07		504	1.77151e-07		504	1.31463e-07
		505	0		505	1.87821e-07		505	3.67707e-07		505	8.9666e-08		505	1.10338e-07
		506	9.25497e-08		506	1.77882e-07		506	9.13242e-08		506	8.79894e-08		506	1.04083e-07
		507	0		507	2.71738e-07		507	1.8273e-07		507	0		507	1.34788e-07
		508	1.76853e-07		508	0		508	3.68727e-07		508	8.79314e-08		508	8.65192e-08
		509	0		509	1.80085e-07		509	1.83176e-07		509	0		509	1.02084e-07
		510	3.59543e-07		510	1.81898e-07		510	2.73643e-07		510	0		510	1.31136e-07
		511	0		511	0		511	2.73896e-07		511	0		511	1.09013e-07
		512	9.17431e-08		512	2.6875e-07		512	0		512	8.82029e-08		512	1.10936e-07
		513	0		513	1.75924e-07		513	0		513	9.01307e-08		513	9.3552e-08
		514	9.08265e-08		514	9.4162e-08		514	1.87502e-07		514	0		514	9.69464e-08
		515	1.87266e-07		515	9.28074e-08		515	9.22935e-08		515	0		515	1.21217e-07
		516	1.79419e-07		516	0		516	2.81033e-07		516	1.74577e-07		516	9.00039e-08
		517	9.38747e-08		517	0		517	3.66735e-07		517	8.81834e-08		517	1.12457e-07
		518	1.82202e-07		518	8.90472e-08		518	9.08884e-08		518	8.92857e-08		518	9.68682e-08
		519	1.82055e-07		519	0		519	3.68959e-07		519	0		519	8.47345e-08
		520	2.70616e-07		520	8.86132e-08		520	3.66404e-07		520	0		520	1.05647e-07
		521	1.79845e-07		521	0		521	3.69075e-07		521	8.78928e-08		521	8.29073e-08
		522	3.60933e-07		522	1.79659e-07		522	1.85921e-07		522	9.02935e-08		522	1.08926e-07
		523	2.69824e-07		523	2.69666e-07		523	0		523	0		523	9.33691e-08
		524	0		524	9.21234e-08		524	0		524	8.48896e-08		524	1.14319e-07
		525	9.23788e-08		525	9.33707e-08		525	1.828e-07		525	8.8968e-08		525	1.07077e-07
		526	8.96258e-08		526	9.17431e-08		526	0		526	0		526	9.49963e-08
		527	8.89878e-08		527	1.77992e-07		527	1.81019e-07		527	0		527	6.74226e-08
		528	9.03751e-08		528	1.79998e-07		528	0		528	0		528	7.27032e-08
		529	3.6652e-07		529	9.01713e-08		529	0		529	0		529	8.83673e-08
		530	0		530	9.58773e-08		530	9.09711e-08		530	8.78542e-08		530	1.03791e-07
		531	0		531	8.87508e-08		531	4.60623e-07		531	8.95055e-08		531	9.84476e-08
		532	9.00698e-08		532	0		532	1.8027e-07		532	1.77266e-07		532	1.02243e-07
		533	1.84982e-07		533	0		533	1.82909e-07		533	0		533	9.5083e-08
		534	1.82094e-07		534	8.9226e-08		534	1.79363e-07		534	0		534	8.82769e-08
		535	2.73588e-07		535	0		535	9.01917e-08		535	8.76616e-08		535	1.00614e-07
		536	1.7786e-07		536	1.84057e-07		536	1.83873e-07		536	8.62069e-08		536	1.05828e-07
		537	0		537	0		537	2.74125e-07		537	0		537	9.15142e-08
		538	8.9226e-08		538	1.84985e-07		538	1.8349e-07		538	0		538	8.4908e-08
		539	2.73134e-07		539	2.727e-07		539	1.82899e-07		539	0		539	1.10696e-07
		540	0		540	2.75947e-07		540	2.75329e-07		540	0		540	8.79113e-08
		541	9.14913e-08		541	1.8092e-07		541	1.87402e-07		541	0		541	7.78301e-08
		542	1.79146e-07		542	0		542	9.59003e-08		542	0		542	7.41881e-08
		543	1.82325e-07		543	0		543	0		543	1.79574e-07		543	9.51887e-08
		544	3.65075e-07		544	9.03342e-08		544	9.07441e-08		544	0		544	1.12527e-07
		545	1.85296e-07		545	1.81819e-07		545	2.79916e-07		545	2.68277e-07		545	1.03713e-07
		546	1.84112e-07		546	2.73715e-07		546	5.50041e-07		546	8.8968e-08		546	7.61561e-08
		547	9.23361e-08		547	0		547	0		547	0		547	7.79154e-08
		548	8.94055e-08		548	9.38306e-08		548	1.85129e-07		548	0		548	8.83868e-08
		549	0		549	9.55795e-08		549	9.09918e-08		549	0		549	7.46223e-08
		550	0		550	0		550	9.12409e-08		550	8.9067e-08		550	1.03678e-07
		551	9.29152e-08		551	9.07441e-08		551	0		551	8.73744e-08		551	8.16536e-08
		552	0		552	1.85912e-07		552	1.83809e-07		552	8.81057e-08		552	7.438e-08
		553	0		553	1.80532e-07		553	9.18274e-08		553	0		553	6.5804e-08
		554	1.8427e-07		554	9.13034e-08		554	3.7153e-07		554	0		554	6.59394e-08
		555	9.21659e-08		555	9.43174e-08		555	2.77936e-07		555	0		555	8.35421e-08
		556	0		556	1.84658e-07		556	2.77652e-07		556	0		556	1.07449e-07
		557	0		557	0		557	9.168e-08		557	0		557	6.22908e-08
		558	1.82491e-07		558	0		558	9.10747e-08		558	0		558	8.14767e-08
		559	8.96057e-08		559	0		559	0		559	9.15961e-08		559	1.0073e-07
		560	8.88494e-08		560	0		560	2.7198e-07		560	0		560	1.00591e-07
		561	9.12201e-08		561	9.18695e-08		561	3.6952e-07		561	0		561	6.5851e-08
		562	2.75528e-07		562	0		562	0		562	8.77193e-08		562	8.63957e-08
		563	8.96258e-08		563	0		563	9.33489e-08		563	0		563	5.71862e-08
		564	0		564	8.99685e-08		564	1.89866e-07		564	0		564	7.59731e-08
		565	1.81062e-07		565	2.75235e-07		565	9.61076e-08		565	8.85347e-08		565	7.61943e-08
		566	9.05387e-08		566	1.85209e-07		566	9.0009e-08		566	0		566	7.63669e-08
		567	8.84956e-08		567	0		567	9.15961e-08		567	1.80219e-07		567	5.18834e-08
		568	2.78074e-07		568	0		568	9.26784e-08		568	1.78095e-07		568	7.25989e-08
		569	0		569	8.8476e-08		569	9.35235e-08		569	8.73935e-08		569	6.94231e-08
		570	2.76332e-07		570	0		570	2.73697e-07		570	8.69943e-08		570	7.10788e-08
		571	0		571	9.41398e-08		571	3.69397e-07		571	0		571	7.60235e-08
		572	9.24428e-08		572	0		572	9.54882e-08		572	9.168e-08		572	6.2229e-08
		573	8.99685e-08		573	0		573	1.87144e-07		573	0		573	5.54389e-08
		574	0		574	0		574	9.00495e-08		574	2.67089e-07		574	7.79707e-08
		575	1.8096e-07		575	0		575	9.13659e-08		575	0		575	7.79794e-08
		576	0		576	9.11785e-08		576	1.88029e-07		576	0		576	7.1313e-08
		577	1.80385e-07		577	1.84093e-07		577	1.85561e-07		577	0		577	6.05639e-08
		578	0		578	0		578	0		578	0		578	5.39597e-08
		579	0		579	0		579	1.85635e-07		579	0		579	6.9351e-08
		580	0		580	8.86721e-08		580	9.14286e-08		580	0		580	5.72087e-08
		581	0		581	9.2829e-08		581	9.33707e-08		581	8.94254e-08		581	5.20364e-08
		582	0		582	9.03342e-08		582	1.79356e-07		582	9.05797e-08		582	7.43477e-08
		583	0		583	0		583	9.15122e-08		583	0		583	7.07443e-08
		584	9.18485e-08		584	0		584	9.12617e-08		584	0		584	7.28845e-08
		585	1.82426e-07		585	0		585	0		585	9.01104e-08		585	7.97304e-08
		586	0		586	8.93056e-08		586	1.79127e-07		586	0		586	6.05643e-08
		587	0		587	9.18274e-08		587	2.75571e-07		587	0		587	6.74482e-08
		588	9.05592e-08		588	0		588	0		588	8.75274e-08		588	6.04991e-08
		589	9.2829e-08		589	0		589	9.21022e-08		589	0		589	4.51191e-08
		590	0		590	9.29368e-08		590	9.44733e-08		590	0		590	6.88693e-08
		591	0		591	0		591	8.9067e-08		591	9.19963e-08		591	7.28458e-08
		592	9.01104e-08		592	0		592	1.84491e-07		592	8.74508e-08		592	6.40431e-08
		593	1.80871e-07		593	9.25283e-08		593	1.84986e-07		593	9.08059e-08		593	4.84141e-08
		594	0		594	0		594	9.18695e-08		594	9.04773e-08		594	5.18322e-08
		595	8.98271e-08		595	9.32618e-08		595	8.86328e-08		595	0		595	3.98293e-08
		596	0		596	1.79923e-07		596	0		596	0		596	5.35908e-08
		597	0		597	9.12825e-08		597	9.05797e-08		597	0		597	4.68321e-08
		598	9.168e-08		598	1.83088e-07		598	9.06413e-08		598	0		598	7.10145e-08
		599	0		599	0		599	0		599	0		599	6.74049e-08
		600	8.79121e-08		600	9.42285e-08		600	0		600	8.89086e-08		600	6.58404e-08
		601	0		601	0		601	9.45626e-08		601	0		601	5.54637e-08
		602	2.71386e-07		602	9.168e-08		602	2.80048e-07		602	0		602	5.71755e-08
		603	9.25497e-08		603	0		603	9.24642e-08		603	0		603	5.8773e-08
		604	0		604	9.18274e-08		604	1.84082e-07		604	0		604	6.07544e-08
		605	0		605	0		605	0		605	8.87902e-08		605	6.58674e-08
		606	1.81955e-07		606	9.28505e-08		606	0		606	0		606	5.87651e-08
		607	0		607	9.17642e-08		607	2.72574e-07		607	0		607	5.71421e-08
		608	1.7363e-07		608	9.3985e-08		608	0		608	0		608	5.19574e-08
		609	1.83424e-07		609	0		609	1.89494e-07		609	0		609	4.16301e-08
		610	0		610	0		610	1.83986e-07		610	1.7986e-07		610	4.33516e-08
		611	9.14704e-08		611	9.06208e-08		611	9.42063e-08		611	0		611	5.20491e-08
		612	9.31532e-08		612	9.19963e-08		612	9.14286e-08		612	8.97666e-08		612	7.46669e-08
		613	8.88691e-08		613	8.94855e-08		613	9.63159e-08		613	0		613	5.70583e-08
		614	9.15961e-08		614	0		614	1.84636e-07		614	1.79386e-07		614	5.54659e-08
		615	0		615	8.9226e-08		615	9.03138e-08		615	0		615	4.86025e-08
		616	9.18063e-08		616	1.80511e-07		616	2.73183e-07		616	8.84564e-08		616	5.03185e-08
		617	1.83565e-07		617	0		617	0		617	0		617	5.01644e-08
		618	0		618	9.27429e-08		618	9.28074e-08		618	0		618	5.53154e-08
		619	0		619	1.82816e-07		619	0		619	0		619	5.72881e-08
		620	0		620	0		620	0		620	8.97062e-08		620	6.24763e-08
		621	0		621	0		621	0		621	0		621	4.85752e-08
		622	0		622	1.82466e-07		622	0		622	0		622	5.02153e-08
		623	0		623	0		623	9.4162e-08		623	0		623	5.21115e-08
		624	9.19118e-08		624	0		624	9.66884e-08		624	0		624	4.50646e-08
		625	0		625	0		625	0		625	8.91266e-08		625	5.20576e-08
		626	0		626	0		626	1.85089e-07		626	0		626	5.54745e-08
		627	0		627	9.05797e-08		627	0		627	0		627	2.94823e-08
		628	0		628	0		628	0		628	0		628	6.06715e-08
		629	0		629	0		629	9.48542e-08		629	8.65801e-08		629	4.85102e-08
		630	9.13034e-08		630	8.89482e-08		630	2.80685e-07		630	0		630	3.9906e-08
		631	9.09091e-08		631	0		631	0		631	8.78349e-08		631	4.85927e-08
		632	8.79894e-08		632	0		632	0		632	0		632	4.70994e-08
		633	1.80039e-07		633	0		633	2.74378e-07		633	8.93855e-08		633	5.1894e-08
		634	0		634	8.89086e-08		634	9.22722e-08		634	0		634	3.63911e-08
		635	9.17852e-08		635	0		635	1.81416e-07		635	0		635	4.70217e-08
		636	0		636	0		636	2.76584e-07		636	0		636	5.19738e-08
		637	0		637	0		637	9.22297e-08		637	0		637	4.69635e-08
		638	9.27214e-08		638	0		638	8.84369e-08		638	0		638	4.5197e-08
		639	8.84956e-08		639	0		639	9.01713e-08		639	1.7583e-07		639	4.68144e-08
		640	0		640	0		640	9.57396e-08		640	0		640	6.44363e-08
		641	0		641	9.22935e-08		641	0		641	0		641	4.14908e-08
		642	0		642	0		642	0		642	0		642	3.28833e-08
		643	8.79894e-08		643	0		643	1.87362e-07		643	0		643	3.82249e-08
		644	0		644	0		644	9.08265e-08		644	1.75461e-07		644	2.96505e-08
		645	9.06824e-08		645	0		645	2.74784e-07		645	0		645	3.9714e-08
		646	1.81469e-07		646	9.01104e-08		646	0		646	0		646	4.50521e-08
		647	0		647	0		647	9.36549e-08		647	9.07441e-08		647	5.36852e-08
		648	9.00698e-08		648	1.79694e-07		648	9.18695e-08		648	1.82037e-07		648	5.23934e-08
		649	0		649	8.83978e-08		649	3.63085e-07		649	0		649	4.174e-08
		650	9.08471e-08		650	0		650	0		650	0		650	3.12102e-08
		651	1.86286e-07		651	0		651	9.26569e-08		651	0		651	5.03779e-08
		652	0		652	9.07441e-08		652	9.75134e-08		652	0		652	3.99392e-08
		653	9.19963e-08		653	0		653	0		653	0		653	4.51745e-08
		654	0		654	0		654	2.75048e-07		654	0		654	3.13621e-08
		655	9.14495e-08		655	0		655	0		655	0		655	3.63968e-08
		656	0		656	8.99483e-08		656	9.40291e-08		656	0		656	6.4043e-08
		657	1.84918e-07		657	0		657	0		657	0		657	3.46103e-08
		658	0		658	0		658	9.12409e-08		658	0		658	4.32451e-08
		659	0		659	9.37866e-08		659	0		659	0		659	3.81927e-08
		660	0		660	9.31966e-08		660	9.19963e-08		660	1.77385e-07		660	5.73306e-08
		661	0		661	1.82949e-07		661	0		661	1.76465e-07		661	2.44402e-08
		662	0		662	1.84149e-07		662	9.65484e-08		662	0		662	3.83711e-08
		663	0		663	0		663	0		663	0		663	4.6732e-08
		664	0		664	0		664	1.8175e-07		664	0		664	3.81463e-08
		665	0		665	0		665	1.91571e-07		665	0		665	3.97137e-08
		666	0		666	0		666	1.82396e-07		666	0		666	2.08437e-08
		667	0		667	9.25283e-08		667	1.85228e-07		667	0		667	4.33917e-08
		668	9.14495e-08		668	9.1617e-08		668	0		668	0		668	2.42152e-08
		669	1.82988e-07		669	0		669	1.87149e-07		669	0		669	4.32182e-08
		670	9.22935e-08		670	0		670	1.88463e-07		670	0		670	4.68068e-08
		671	9.07235e-08		671	0		671	0		671	0		671	3.3115e-08
		672	0		672	0		672	0		672	0		672	3.11985e-08
		673	0		673	9.18274e-08		673	0		673	0		673	4.51845e-08
		674	0		674	0		674	9.50344e-08		674	8.90472e-08		674	4.52242e-08
		675	0		675	0		675	0		675	0		675	3.99291e-08
		676	8.75274e-08		676	0		676	9.39188e-08		676	0		676	2.43088e-08
		677	1.83416e-07		677	0		677	1.8968e-07		677	0		677	3.1253e-08
		678	9.3633e-08		678	9.06413e-08		678	9.09918e-08		678	0		678	2.6116e-08
		679	8.9666e-08		679	9.17642e-08		679	0		679	0		679	2.95025e-08
		680	0		680	0		680	9.29152e-08		680	0		680	3.82312e-08
		681	8.83978e-08		681	0		681	0		681	8.91266e-08		681	3.82293e-08
		682	0		682	0		682	9.31966e-08		682	0		682	3.11769e-08
		683	9.10539e-08		683	0		683	9.14495e-08		683	0		683	3.65434e-08
		684	9.56938e-08		684	0		684	0		684	0		684	3.63817e-08
		685	0		685	0		685	1.84653e-07		685	0		685	4.85527e-08
		686	0		686	0		686	9.36988e-08		686	0		686	2.61869e-08
		687	0		687	0		687	1.86894e-07		687	0		687	5.71837e-08
		688	0		688	0		688	0		688	0		688	1.91894e-08
		689	0		689	0		689	0		689	0		689	2.09947e-08
		690	0		690	0		690	0		690	8.95656e-08		690	2.94765e-08
		691	0		691	0		691	1.8002e-07		691	0		691	3.12572e-08
		692	0		692	0		692	0		692	0		692	2.43437e-08
		693	0		693	0		693	9.07235e-08		693	0		693	3.29338e-08
		694	8.94454e-08		694	0		694	0		694	0		694	3.1214e-08
		695	0		695	0		695	9.29152e-08		695	0		695	2.08266e-08
		696	0		696	0		696	0		696	0		696	2.24495e-08
		697	0		697	0		697	1.83116e-07		697	0		697	3.4613e-08
		698	0		698	0		698	1.84042e-07		698	0		698	3.81094e-08
		699	9.21234e-08		699	0		699	0		699	0		699	2.94582e-08
		700	0		700	0		700	0		700	0		700	3.12863e-08
		701	8.8164e-08		701	0		701	0		701	0		701	2.60843e-08
		702	9.4451e-08		702	0		702	0		702	0		702	2.60629e-08
		703	0		703	0		703	0		703	0		703	2.77419e-08
		704	0		704	0		704	0		704	0		704	2.97146e-08
		705	0		705	0		705	8.95255e-08		705	0		705	3.11937e-08
		706	0		706	9.21447e-08		706	9.38967e-08		706	0		706	4.70068e-08
		707	0		707	9.02527e-08		707	0		707	0		707	3.12607e-08
		708	0		708	9.33053e-08		708	0		708	0		708	2.25845e-08
		709	0		709	0		709	9.42729e-08		709	0		709	3.14168e-08
		710	0		710	0		710	3.73315e-07		710	0		710	3.13348e-08
		711	9.22084e-08		711	0		711	0		711	0		711	1.5643e-08
		712	0		712	0		712	0		712	0		712	3.12537e-08
		713	9.24855e-08		713	0		713	9.44064e-08		713	0		713	2.0739e-08
		714	9.21022e-08		714	0		714	9.25283e-08		714	8.95857e-08		714	1.74114e-08
		715	0		715	0		715	9.52608e-08		715	9.30016e-08		715	3.31357e-08
		716	0		716	0		716	2.77542e-07		716	0		716	2.41602e-08
		717	0		717	1.85442e-07		717	9.25712e-08		717	0		717	3.14161e-08
		718	0		718	0		718	0		718	0		718	1.90244e-08
		719	0		719	0		719	0		719	0		719	2.60167e-08
		720	0		720	0		720	9.52154e-08		720	1.75616e-07		720	2.96286e-08
		721	0		721	9.00901e-08		721	0		721	0		721	2.94685e-08
		722	9.31099e-08		722	0		722	9.20598e-08		722	9.05387e-08		722	3.46389e-08
		723	0		723	0		723	1.85146e-07		723	0		723	1.73014e-08
		724	0		724	0		724	0		724	0		724	2.6167e-08
		725	0		725	0		725	9.18274e-08		725	0		725	4.17095e-08
		726	9.35016e-08		726	0		726	0		726	8.77385e-08		726	1.73705e-08
		727	1.81715e-07		727	0		727	9.11369e-08		727	0		727	2.44677e-08
		728	0		728	0		728	9.09918e-08		728	0		728	2.08112e-08
		729	0		729	0		729	1.86269e-07		729	0		729	2.08758e-08
		730	0		730	0		730	0		730	0		730	2.5946e-08
		731	0		731	0		731	0		731	0		731	3.13328e-08
		732	0		732	0		732	0		732	0		732	2.26737e-08
		733	0		733	9.35891e-08		733	0		733	0		733	1.89783e-08
		734	1.84566e-07		734	9.42951e-08		734	0		734	0		734	1.90623e-08
		735	0		735	0		735	0		735	0		735	2.59288e-08
		736	0		736	0		736	0		736	8.72981e-08		736	2.07634e-08
		737	0		737	0		737	0		737	0		737	1.38793e-08
		738	0		738	0		738	9.58543e-08		738	0		738	1.91515e-08
		739	0		739	0		739	9.19118e-08		739	0		739	1.91929e-08
		740	0		740	0		740	0		740	8.88889e-08		740	1.90488e-08
		741	0		741	0		741	0		741	0		741	1.73597e-08
		742	0		742	0		742	0		742	0		742	2.77417e-08
		743	0		743	0		743	9.30233e-08		743	8.65426e-08		743	3.12967e-08
		744	0		744	0		744	0		744	0		744	2.78623e-08
		745	0		745	9.09504e-08		745	0		745	0		745	2.43563e-08
		746	9.10125e-08		746	0		746	0		746	0		746	2.25637e-08
		747	0		747	0		747	0		747	0		747	2.09471e-08
		748	0		748	0		748	0		748	0		748	1.91462e-08
		749	0		749	0		749	0		749	0		749	2.43632e-08
		750	0		750	9.09711e-08		750	0		750	8.89284e-08		750	1.91168e-08
		751	0		751	9.23361e-08		751	9.36768e-08		751	0		751	2.09578e-08
		752	9.20387e-08		752	0		752	9.53289e-08		752	0		752	2.26158e-08
		753	0		753	0		753	0		753	8.93855e-08		753	2.09582e-08
		754	0		754	8.97263e-08		754	9.56938e-08		754	0		754	1.38428e-08
		755	0		755	0		755	0		755	0		755	1.3869e-08
		756	9.04773e-08		756	0		756	0		756	8.92459e-08		756	1.73704e-08
		757	1.85715e-07		757	0		757	0		757	0		757	1.39056e-08
		758	0		758	0		758	0		758	0		758	1.21557e-08
		759	9.15541e-08		759	0		759	8.97868e-08		759	0		759	1.39932e-08
		760	0		760	0		760	1.85374e-07		760	0		760	1.90315e-08
		761	0		761	0		761	9.38747e-08		761	0		761	1.57787e-08
		762	9.04977e-08		762	9.43841e-08		762	0		762	0		762	1.40057e-08
		763	9.22935e-08		763	0		763	0		763	0		763	1.39268e-08
		764	0		764	9.01104e-08		764	0		764	0		764	2.44867e-08
		765	0		765	0		765	0		765	0		765	2.44117e-08
		766	0		766	0		766	1.86994e-07		766	0		766	1.75324e-08
		767	8.87508e-08		767	9.21022e-08		767	9.39408e-08		767	0		767	2.10183e-08
		768	9.33053e-08		768	9.10539e-08		768	0		768	0		768	1.92252e-08
		769	8.93256e-08		769	0		769	0		769	0		769	1.21928e-08
		770	8.95857e-08		770	9.11993e-08		770	9.49893e-08		770	9.03342e-08		770	1.04388e-08
		771	9.53971e-08		771	9.06208e-08		771	8.91266e-08		771	0		771	1.74073e-08
		772	0		772	0		772	9.21659e-08		772	0		772	5.20395e-09
		773	0		773	9.3633e-08		773	9.21234e-08		773	0		773	2.08299e-08
		774	0		774	0		774	0		774	9.11369e-08		774	5.23188e-09
		775	0		775	0		775	0		775	0		775	1.38491e-08
		776	0		776	0		776	0		776	0		776	2.44801e-08
		777	0		777	0		777	0		777	0		777	2.96093e-08
		778	0		778	9.24855e-08		778	0		778	0		778	1.74429e-08
		779	0		779	0		779	9.34579e-08		779	0		779	1.04156e-08
		780	0		780	9.11993e-08		780	0		780	0		780	1.39401e-08
		781	9.11162e-08		781	0		781	0		781	0		781	2.08839e-08
		782	0		782	0		782	0		782	0		782	2.44655e-08
		783	0		783	0		783	0		783	0		783	6.98037e-09
		784	0		784	0		784	0		784	8.90869e-08		784	1.56581e-08
		785	0		785	0		785	0		785	0		785	1.40292e-08
		786	0		786	0		786	0		786	0		786	1.22488e-08
		787	0		787	0		787	9.45626e-08		787	0		787	1.05021e-08
		788	0		788	0		788	9.0212e-08		788	0		788	8.69281e-09
		789	0		789	0		789	9.22722e-08		789	0		789	1.23102e-08
		790	0		790	0		790	9.77517e-08		790	0		790	1.38861e-08
		791	0		791	0		791	9.65018e-08		791	0		791	1.74672e-08
		792	0		792	0		792	1.84252e-07		792	0		792	1.39731e-08
		793	0		793	0		793	9.19118e-08		793	0		793	2.27348e-08
		794	0		794	9.12617e-08		794	0		794	0		794	1.39186e-08
		795	0		795	0		795	0		795	0		795	1.38502e-08
		796	0		796	9.2614e-08		796	0		796	0		796	1.22027e-08
		797	0		797	0		797	1.85058e-07		797	0		797	1.73759e-08
		798	0		798	0		798	0		798	9.04159e-08		798	1.57922e-08
		799	0		799	0		799	9.35673e-08		799	0		799	1.93328e-08
		800	0		800	0		800	0		800	0		800	5.23767e-09
		801	0		801	0		801	9.30233e-08		801	0		801	1.04184e-08
		802	0		802	0		802	9.54654e-08		802	0		802	1.73824e-08
		803	0		803	0		803	0		803	0		803	1.57279e-08
		804	9.51022e-08		804	9.14913e-08		804	2.78601e-07		804	0		804	3.52152e-09
		805	0		805	0		805	0		805	0		805	1.74859e-08
		806	0		806	0		806	2.77937e-07		806	0		806	1.21366e-08
		807	0		807	0		807	1.85442e-07		807	0		807	1.56449e-08
		808	0		808	9.33271e-08		808	0		808	0		808	1.57436e-08
		809	0		809	0		809	9.26569e-08		809	0		809	6.98387e-09
		810	0		810	0		810	1.87269e-07		810	0		810	1.74162e-08
		811	0		811	9.04159e-08		811	0		811	0		811	2.25711e-08
		812	0		812	0		812	0		812	0		812	1.3874e-08
		813	0		813	0		813	0		813	0		813	1.5713e-08
		814	0		814	0		814	0		814	0		814	1.57179e-08
		815	0		815	0		815	0		815	0		815	1.22111e-08
		816	0		816	0		816	9.15541e-08		816	0		816	1.57815e-08
		817	0		817	0		817	0		817	0		817	3.54653e-09
		818	0		818	0		818	9.48767e-08		818	0		818	1.05007e-08
		819	0		819	8.98876e-08		819	9.41176e-08		819	0		819	2.44485e-08
		820	0		820	0		820	0		820	0		820	1.39442e-08
		821	0		821	0		821	8.99685e-08		821	0		821	1.91284e-08
		822	0		822	0		822	0		822	0		822	1.73356e-08
		823	8.80475e-08		823	0		823	0		823	8.96258e-08		823	8.76619e-09
		824	0		824	0		824	9.31532e-08		824	0		824	1.05377e-08
		825	0		825	0		825	0		825	0		825	1.58491e-08
		826	0		826	9.28074e-08		826	0		826	0		826	8.7217e-09
		827	0		827	0		827	9.60384e-08		827	0		827	1.40156e-08
		828	0		828	0		828	9.08884e-08		828	0		828	1.22891e-08
		829	0		829	0		829	0		829	0		829	1.22496e-08
		830	0		830	0		830	9.11993e-08		830	0		830	6.98335e-09
		831	0		831	1.87097e-07		831	0		831	9.07235e-08		831	8.75617e-09
		832	9.1638e-08		832	0		832	0		832	0		832	8.78032e-09
		833	0		833	0		833	9.1659e-08		833	8.73553e-08		833	1.05481e-08
		834	0		834	0		834	0		834	0		834	1.22955e-08
		835	0		835	0		835	0		835	0		835	1.2299e-08
		836	0		836	0		836	0		836	0		836	1.0452e-08
		837	0		837	0		837	0		837	8.91663e-08		837	1.76293e-09
		838	1.83188e-07		838	0		838	0		838	0		838	1.38659e-08
		839	9.13451e-08		839	0		839	0		839	0		839	6.92765e-09
		840	0		840	0		840	0		840	0		840	1.04525e-08
		841	0		841	0		841	0		841	8.83783e-08		841	1.38902e-08
		842	0		842	0		842	0		842	0		842	1.77134e-09
		843	0		843	0		843	0		843	0		843	1.56528e-08
		844	0		844	0		844	0		844	0		844	1.04276e-08
		845	0		845	0		845	9.35891e-08		845	0		845	1.05207e-08
		846	9.53062e-08		846	0		846	0		846	0		846	1.57112e-08
		847	0		847	0		847	0		847	0		847	8.7036e-09
		848	0		848	0		848	0		848	0		848	8.75547e-09
		849	0		849	0		849	0		849	0		849	1.58099e-08
		850	9.14077e-08		850	0		850	0		850	0		850	6.97625e-09
		851	0		851	0		851	0		851	0		851	2.09721e-08
		852	0		852	8.84369e-08		852	0		852	0		852	8.71075e-09
		853	0		853	0		853	0		853	0		853	5.2394e-09
		854	8.80669e-08		854	1.81119e-07		854	9.33271e-08		854	0		854	6.96965e-09
		855	0		855	0		855	9.56938e-08		855	0		855	5.19109e-09
		856	0		856	0		856	0		856	0		856	1.56129e-08
		857	0		857	0		857	0		857	0		857	7.01534e-09
		858	0		858	0		858	0		858	0		858	1.40225e-08
		859	0		859	0		859	1.83425e-07		859	0		859	1.22014e-08
		860	0		860	0		860	0		860	0		860	1.75421e-09
		861	0		861	0		861	0		861	0		861	1.39296e-08
		862	0		862	0		862	0		862	0		862	1.04566e-08
		863	1.80627e-07		863	0		863	0		863	0		863	6.89936e-09
		864	0		864	0		864	0		864	0		864	8.7364e-09
		865	0		865	0		865	0		865	8.67679e-08		865	8.73201e-09
		866	0		866	0		866	0		866	0		866	5.19241e-09
		867	0		867	0		867	9.4697e-08		867	0		867	3.48035e-09
		868	0		868	0		868	0		868	8.92658e-08		868	3.48805e-09
		869	1.81701e-07		869	0		869	0		869	0		869	1.04239e-08
		870	0		870	0		870	0		870	0		870	1.04e-08
		871	0		871	0		871	0		871	0		871	5.1641e-09
		872	0		872	0		872	0		872	0		872	6.888e-09
		873	0		873	0		873	0		873	0		873	3.49245e-09
		874	0		874	0		874	0		874	0		874	1.04624e-08
		875	9.15332e-08		875	0		875	9.57854e-08		875	0		875	5.22845e-09
		876	0		876	0		876	0		876	0		876	8.67961e-09
		877	0		877	0		877	0		877	0		877	5.23093e-09
		878	0		878	0		878	0		878	0		878	5.23519e-09
		879	0		879	0		879	0		879	0		879	6.94592e-09
		880	0		880	0		880	0		880	0		880	3.5036e-09
		881	8.98271e-08		881	0		881	0		881	0		881	8.77173e-09
		882	0		882	0		882	9.27429e-08		882	0		882	1.40277e-08
		883	0		883	0		883	0		883	0		883	5.20767e-09
		884	0		884	9.21234e-08		884	0		884	0		884	6.99693e-09
		885	0		885	0		885	0		885	0		885	6.98834e-09
		886	0		886	0		886	0		886	0		886	1.74519e-09
		887	0		887	0		887	0		887	0		887	1.05585e-08
		888	0		888	0		888	0		888	0		888	0
		889	9.18907e-08		889	0		889	0		889	0		889	8.75133e-09
		890	0		890	0		890	0		890	0		890	5.23939e-09
		891	0		891	0		891	0		891	0		891	3.52153e-09
		892	0		892	0		892	0		892	0		892	1.75107e-09
		893	0		893	0		893	0		893	0		893	5.28204e-09
		894	9.2829e-08		894	9.32836e-08		894	0		894	0		894	7.04579e-09
		895	0		895	0		895	0		895	0		895	6.87476e-09
		896	0		896	0		896	0		896	0		896	8.68141e-09
		897	9.66884e-08		897	0		897	0		897	0		897	8.72954e-09
		898	0		898	0		898	0		898	9.12409e-08		898	5.24289e-09
		899	0		899	8.96861e-08		899	0		899	0		899	6.9318e-09
		900	0		900	0		900	0		900	0		900	5.24054e-09
		901	0		901	0		901	0		901	0		901	3.48494e-09
		902	0		902	0		902	0		902	0		902	3.46681e-09
		903	0		903	0		903	0		903	0		903	1.05082e-08
		904	0		904	9.26999e-08		904	9.35454e-08		904	0		904	8.77659e-09
		905	0		905	0		905	0		905	0		905	5.24365e-09
		906	0		906	0		906	9.37647e-08		906	0		906	5.24877e-09
		907	0		907	0		907	0		907	0		907	1.72551e-09
		908	0		908	0		908	0		908	0		908	5.22212e-09
		909	0		909	0		909	9.61076e-08		909	0		909	1.05505e-08
		910	0		910	0		910	9.42507e-08		910	0		910	7.03354e-09
		911	0		911	0		911	0		911	0		911	1.72056e-09
		912	0		912	0		912	8.98069e-08		912	0		912	1.21701e-08
		913	0		913	0		913	0		913	0		913	5.22778e-09
		914	0		914	0		914	0		914	0		914	5.21582e-09
		915	0		915	0		915	0		915	0		915	7.0492e-09
		916	0		916	0		916	9.44733e-08		916	0		916	1.77497e-09
		917	0		917	0		917	0		917	0		917	1.70701e-09
		918	0		918	0		918	0		918	0		918	3.52284e-09
		919	9.03342e-08		919	0		919	0		919	8.9666e-08		919	1.74091e-09
		920	0		920	0		920	0		920	0		920	1.046e-08
		921	0		921	0		921	0		921	0		921	1.39636e-08
		922	9.25283e-08		922	0		922	0		922	0		922	5.27171e-09
		923	0		923	9.19329e-08		923	0		923	0		923	3.49475e-09
		924	0		924	0		924	0		924	0		924	3.50521e-09
		925	0		925	0		925	0		925	0		925	5.25127e-09
		926	0		926	0		926	0		926	0		926	3.50501e-09
		927	0		927	0		927	0		927	0		927	1.74052e-09
		928	0		928	0		928	0		928	0		928	3.49315e-09
		929	0		929	0		929	0		929	0		929	3.46056e-09
		930	0		930	0		930	0		930	8.98876e-08		930	5.28859e-09
		931	0		931	0		931	0		931	0		931	5.26112e-09
		932	0		932	0		932	9.17852e-08		932	0		932	3.50163e-09
		933	0		933	0		933	0		933	0		933	3.51575e-09
		934	0		934	0		934	9.25712e-08		934	0		934	1.04736e-08
		935	0		935	0		935	0		935	0		935	1.04922e-08
		936	0		936	0		936	0		936	0		936	5.26525e-09
		937	0		937	0		937	0		937	0		937	7.04289e-09
		938	0		938	8.96258e-08		938	9.39188e-08		938	0		938	5.27507e-09
		939	0		939	0		939	0		939	0		939	3.50886e-09
		940	0		940	0		940	0		940	0		940	5.29405e-09
		941	0		941	0		941	0		941	0		941	1.73897e-09
		942	0		942	0		942	1.91928e-07		942	0		942	3.48938e-09
		943	0		943	0		943	0		943	0		943	5.2632e-09
		944	0		944	0		944	0		944	0		944	8.74818e-09
		945	9.19752e-08		945	0		945	0		945	0		945	1.72475e-09
		946	0		946	0		946	0		946	0		946	1.73819e-09
		947	0		947	0		947	0		947	0		947	1.74013e-09
		948	0		948	0		948	9.32618e-08		948	0		948	3.48668e-09
		949	0		949	0		949	8.99078e-08		949	0		949	1.73317e-09
		950	0		950	9.35016e-08		950	0		950	0		950	3.48029e-09
		951	0		951	0		951	0		951	0		951	3.43728e-09
		952	0		952	0		952	0		952	0		952	7.02862e-09
		953	0		953	0		953	0		953	0		953	5.24819e-09
		954	0		954	0		954	9.06413e-08		954	0		954	1.75107e-09
		955	0		955	0		955	9.80392e-08		955	0		955	0
		956	0		956	0		956	0		956	0		956	0
		957	0		957	0		957	0		957	0		957	3.47949e-09
		958	0		958	0		958	0		958	0		958	5.26693e-09
		959	0		959	0		959	0		959	0		959	1.75382e-09
		960	0		960	9.34579e-08		960	0		960	0		960	1.75777e-09
		961	0		961	0		961	0		961	0		961	0
		962	0		962	0		962	1.88533e-07		962	0		962	0
		963	0		963	0		963	0		963	0		963	3.50923e-09
		964	0		964	0		964	0		964	0		964	5.23721e-09
		965	0		965	0		965	0		965	0		965	3.49913e-09
		966	0		966	0		966	0		966	0		966	3.48727e-09
		967	0		967	0		967	0		967	0		967	1.69074e-09
		968	0		968	0		968	0		968	0		968	0
		969	0		969	0		969	0		969	0		969	1.72933e-09
		970	0		970	0		970	0		970	0		970	1.76813e-09
		971	0		971	0		971	0		971	0		971	3.49065e-09
		972	0		972	0		972	0		972	0		972	3.49546e-09
		973	0		973	0		973	0		973	0		973	1.79291e-09
		974	0		974	0		974	0		974	0		974	0
		975	0		975	0		975	9.32184e-08		975	0		975	0
		976	0		976	0		976	0		976	0		976	0
		977	9.29152e-08		977	0		977	0		977	0		977	1.75738e-09
		978	0		978	0		978	0		978	0		978	3.51286e-09
		979	0		979	0		979	0		979	0		979	3.55441e-09
		980	0		980	0		980	0		980	0		980	0
		981	0		981	0		981	0		981	0		981	1.73279e-09
		982	0		982	0		982	0		982	0		982	1.7843e-09
		983	0		983	0		983	0		983	0		983	5.22351e-09
		984	9.48542e-08		984	0		984	9.28721e-08		984	0		984	3.50176e-09
		985	0		985	0		985	0		985	0		985	0
		986	0		986	0		986	0		986	0		986	3.52787e-09
		987	0		987	0		987	0		987	0		987	1.75975e-09
		988	0		988	0		988	9.07441e-08		988	0		988	3.49517e-09
		989	9.23148e-08		989	0		989	0		989	0		989	1.75343e-09
		990	0		990	0		990	0		990	0		990	3.54994e-09
		991	0		991	0		991	0		991	0		991	1.82948e-09
		992	0		992	0		992	0		992	0		992	3.50891e-09
		993	0		993	0		993	9.24001e-08		993	0		993	0
		994	0		994	0		994	0		994	0		994	3.56984e-09
		995	0		995	0		995	0		995	0		995	8.73856e-09
		996	0		996	0		996	0		996	0		996	1.72132e-09
		997	0		997	0		997	0		997	0		997	1.71113e-09
		998	0		998	0		998	0		998	0		998	1.73974e-09
		999	0		999	0		999	0		999	0		999	0
		1000	0		1000	0		1000	0		1000	0		1000	5.24351e-09
		1001	0		1001	0		1001	0		1001	0		1001	3.47021e-09
		1002	0		1002	0		1002	0		1002	0		1002	1.77375e-09
		1003	0		1003	0		1003	0		1003	0		1003	0
		1004	0		1004	0		1004	0		1004	0		1004	1.75738e-09
		1005	0		1005	0		1005	0		1005	0		1005	3.5299e-09
		1006	0		1006	0		1006	9.48542e-08		1006	0		1006	3.51602e-09
		1007	0		1007	0		1007	0		1007	0		1007	3.49488e-09
		1008	0		1008	0		1008	0		1008	0		1008	0
		1009	0		1009	0		1009	0		1009	0		1009	1.77658e-09
		1010	0		1010	0		1010	0		1010	0		1010	1.6719e-09
		1011	0		1011	0		1011	0		1011	0		1011	1.75658e-09
		1012	0		1012	0		1012	0		1012	0		1012	1.72857e-09
		1013	0		1013	0		1013	0		1013	0		1013	1.75817e-09
		1014	0		1014	0		1014	0		1014	0		1014	1.73202e-09
		1015	0		1015	0		1015	0		1015	0		1015	0
		1016	0		1016	0		1016	0		1016	0		1016	0
		1017	0		1017	0		1017	0		1017	0		1017	7.12123e-09
		1018	0		1018	0		1018	0		1018	0		1018	1.79497e-09
		1019	0		1019	0		1019	0		1019	0		1019	0
		1020	0		1020	0		1020	0		1020	0		1020	3.56053e-09
		1021	0		1021	0		1021	0		1021	0		1021	1.72208e-09
		1022	0		1022	0		1022	0		1022	0		1022	3.52508e-09
		1023	0		1023	0		1023	0		1023	0		1023	1.74402e-09
		1024	9.12201e-08		1024	0		1024	0		1024	0		1024	3.55244e-09
		1025	0		1025	0		1025	0		1025	0		1025	3.49391e-09
		1026	0		1026	0		1026	0		1026	0		1026	1.72284e-09
		1027	0		1027	0		1027	0		1027	0		1027	0
		1028	0		1028	0		1028	0		1028	0		1028	1.77658e-09
		1029	0		1029	0		1029	0		1029	0		1029	1.77618e-09
		1030	0		1030	0		1030	0		1030	0		1030	0
		1031	0		1031	0		1031	0		1031	0		1031	0
		1032	0		1032	0		1032	0		1032	0		1032	0
		1033	0		1033	0		1033	0		1033	0		1033	0
		1034	0		1034	0		1034	0		1034	0		1034	0
		1035	0		1035	0		1035	0		1035	0		1035	0
		1036	0		1036	0		1036	9.40955e-08		1036	0		1036	1.72056e-09
		1037	9.40513e-08		1037	0		1037	0		1037	0		1037	0
					1038	0		1038	0		1038	0		1038	1.72322e-09
					1039	0		1039	0		1039	0		1039	0
					1040	0		1040	0		1040	0		1040	0
					1041	0		1041	0		1041	0		1041	1.77174e-09
					1042	0		1042	0		1042	0		1042	0
					1043	0		1043	0		1043	0		1043	0
					1044	0		1044	0		1044	0		1044	1.74168e-09
					1045	0		1045	0		1045	0		1045	1.72704e-09
					1046	0		1046	0		1046	0		1046	3.50419e-09
					1047	0		1047	0		1047	0		1047	0
					1048	0		1048	0		1048	0		1048	1.75817e-09
					1049	0		1049	0		1049	0		1049	0
					1050	0		1050	0		1050	0		1050	0
					1051	0		1051	0		1051	0		1051	0
					1052	0		1052	9.24001e-08		1052	0		1052	1.72322e-09
					1053	0		1053	0		1053	0		1053	1.76214e-09
					1054	9.51701e-08		1054	0		1054	0		1054	0
					1055	0		1055	0		1055	0		1055	3.49824e-09
					1056	0		1056	0		1056	0		1056	1.74714e-09
					1057	0		1057	9.08059e-08		1057	0		1057	0
					1058	0		1058	0		1058	0		1058	1.76015e-09
					1059	0		1059	0		1059	0		1059	6.97028e-09
					1060	0		1060	0		1060	0		1060	0
					1061	0		1061	0		1061	0		1061	0
					1062	0		1062	0		1062	0		1062	1.78186e-09
					1063	0		1063	9.13242e-08		1063	0		1063	0
					1064	0		1064	0		1064	0		1064	1.77861e-09
					1065	0		1065	9.298e-08		1065	0		1065	1.74871e-09
					1066	0		1066	0		1066	0		1066	1.75975e-09
					1067	0		1067	0		1067	0		1067	1.77861e-09
					1068	0		1068	0		1068	0		1068	0
					1069	0		1069	0		1069	0		1069	0
					1070	0		1070	9.59463e-08		1070	0		1070	0
					1071	0		1071	0		1071	0		1071	0
					1072	0		1072	0		1072	0		1072	0
					1073	0		1073	9.10954e-08		1073	9.168e-08		1073	1.80119e-09
					1074	9.32401e-08		1074	0		1074	0		1074	0
								1075	0		1075	0		1075	1.73781e-09
								1076	0		1076	0		1076	1.76453e-09
								1077	0		1077	0		1077	0
								1078	9.58773e-08		1078	0		1078	0
								1079	0		1079	0		1079	1.76613e-09
								1080	0		1080	0		1080	0
								1081	0		1081	0		1081	0
								1082	0		1082	0		1082	1.72857e-09
								1083	0		1083	0		1083	1.76134e-09
								1084	0		1084	0		1084	1.77295e-09
								1085	0		1085	0		1085	0
								1086	0		1086	0		1086	0
								1087	0		1087	0		1087	1.75421e-09
								1088	0		1088	0		1088	1.76853e-09
								1089	0		1089	0		1089	0
								1090	0		1090	0		1090	3.46176e-09
								1091	0		1091	0		1091	0
								1092	0		1092	0		1092	1.79663e-09
								1093	0		1093	0		1093	1.72704e-09
								1094	0		1094	0		1094	0
								1095	0		1095	0		1095	1.76413e-09
								1096	0		1096	0		1096	1.75698e-09
								1097	0		1097	0		1097	0
								1098	0		1098	0		1098	0
								1099	0		1099	0		1099	0
								1100	0		1100	0		1100	0
								1101	0		1101	0		1101	0
								1102	9.37866e-08		1102	0		1102	0
								1103	0		1103	0		1103	1.75579e-09
								1104	0		1104	0		1104	0
								1105	9.38086e-08		1105	0		1105	0
								1106	9.52154e-08		1106	0		1106	1.78553e-09
								1107	9.59463e-08		1107	0		1107	1.76893e-09
								1108	0		1108	0		1108	0
								1109	0		1109	0		1109	0
								1110	0		1110	0		1110	0
								1111	0		1111	0		1111	0
								1112	0		1112	0		1112	0
								1113	0		1113	0		1113	0
								1114	0		1114	0		1114	0
								1115	0		1115	0		1115	0
								1116	0		1116	0		1116	1.74832e-09
								1117	0		1117	0		1117	0
								1118	0		1118	0		1118	1.82649e-09
								1119	0		1119	0		1119	0
								1120	0		1120	0		1120	0
								1121	0		1121	0		1121	0
								1122	0		1122	0		1122	1.76493e-09
								1123	0		1123	0		1123	1.74871e-09
								1124	9.2614e-08		1124	0		1124	0
								1125	0		1125	0		1125	0
								1126	0		1126	0		1126	0
								1127	0		1127	0		1127	1.75936e-09
								1128	0		1128	0		1128	0
								1129	9.52608e-08		1129	0		1129	0
								1130	0		1130	0		1130	0
								1131	0		1131	0		1131	0
								1132	0		1132	0		1132	0
								1133	0		1133	0		1133	0
								1134	0		1134	0		1134	3.49118e-09
								1135	0		1135	0		1135	0
								1136	0		1136	0		1136	0
								1137	0		1137	0		1137	1.76813e-09
								1138	0		1138	0		1138	1.74441e-09
								1139	0		1139	0		1139	0
								1140	0		1140	0		1140	0
								1141	0		1141	0		1141	0
								1142	0		1142	0		1142	0
								1143	0		1143	0		1143	0
								1144	0		1144	0		1144	0
								1145	0		1145	0		1145	0
								1146	0		1146	0		1146	0
								1147	0		1147	0		1147	1.70963e-09
								1148	0		1148	0		1148	0
								1149	0		1149	0		1149	0
								1150	0		1150	0		1150	1.81925e-09
								1151	0		1151	0		1151	0
								1152	0		1152	0		1152	0
								1153	0		1153	0		1153	0
								1154	0		1154	0		1154	0
								1155	0		1155	0		1155	0
								1156	0		1156	0		1156	1.76333e-09
								1157	0		1157	0		1157	1.77942e-09
								1158	0		1158	0		1158	0
								1159	0		1159	0		1159	0
								1160	0		1160	0		1160	1.78308e-09
								1161	0		1161	0		1161	0
								1162	0		1162	0		1162	1.76453e-09
								1163	0		1163	0		1163	1.80996e-09
								1164	9.35891e-08		1164	0		1164	0
								1165	0		1165	0		1165	0
								1166	0		1166	0		1166	0
								1167	0		1167	0		1167	0
								1168	0		1168	0		1168	0
								1169	0		1169	0		1169	0
								1170	0		1170	0		1170	0
								1171	9.23148e-08		1171	0		1171	0
								1172	0		1172	0		1172	0
								1173	9.33707e-08		1173	0		1173	0
								1174	0		1174	0		1174	1.7782e-09
								1175	0		1175	0		1175	0
								1176	0		1176	0		1176	0
								1177	9.27429e-08		1177	0		1177	0
								1178	0		1178	0		1178	0
								1179	0		1179	0		1179	0
								1180	0		1180	0		1180	0
								1181	9.67586e-08		1181	0		1181	0
								1182	0		1182	0		1182	0
								1183	0		1183	0		1183	0
								1184	0		1184	0		1184	0
								1185	0		1185	0		1185	0
								1186	0		1186	0		1186	1.75185e-09
								1187	0		1187	0		1187	0
								1188	0		1188	0		1188	0
								1189	1.88681e-07		1189	0		1189	0
								1190	0		1190	0		1190	0
								1191	0		1191	0		1191	0
								1192	0		1192	0		1192	1.76174e-09
								1193	0		1193	0		1193	0
								1194	0		1194	0		1194	0
								1195	0		1195	0		1195	0
								1196	0		1196	0		1196	0
								1197	0		1197	0		1197	0
								1198	0		1198	0		1198	0
								1199	0		1199	0		1199	0
								1200	0		1200	0		1200	1.79704e-09
								1201	0		1201	0		1201	0
								1202	0		1202	0		1202	0
								1203	0		1203	0		1203	0
								1204	0		1204	0		1204	0
								1205	0		1205	0		1205	0
								1206	0		1206	0		1206	0
								1207	0		1207	0		1207	0
								1208	0		1208	0		1208	0
								1209	0		1209	0		1209	0
								1210	0		1210	0		1210	0
								1211	0		1211	0		1211	0
								1212	0		1212	0		1212	0
								1213	0		1213	0		1213	0
								1214	0		1214	0		1214	0
								1215	0		1215	0		1215	0
								1216	0		1216	0		1216	0
								1217	0		1217	0		1217	0
								1218	0		1218	0		1218	0
								1219	0		1219	0		1219	0
								1220	0		1220	0		1220	0
								1221	0		1221	0		1221	0
								1222	0		1222	0		1222	0
								1223	0		1223	0		1223	0
								1224	0		1224	0		1224	0
								1225	0		1225	0		1225	0
								1226	0		1226	0		1226	0
								1227	0		1227	0		1227	0
								1228	0		1228	0		1228	0
								1229	0		1229	0		1229	0
								1230	0		1230	0		1230	0
								1231	0		1231	0		1231	0
								1232	0		1232	0		1232	0
								1233	9.26999e-08		1233	0		1233	0
								1234	0		1234	0		1234	0
								1235	0		1235	0		1235	1.7491e-09
								1236	0		1236	0		1236	0
								1237	0		1237	0		1237	0
								1238	0		1238	0		1238	0
								1239	0		1239	0		1239	0
								1240	0		1240	0		1240	0
								1241	0		1241	0		1241	0
								1242	0		1242	0		1242	0
								1243	0		1243	0		1243	0
								1244	0		1244	0		1244	0
								1245	0		1245	0		1245	0
								1246	0		1246	0		1246	0
								1247	0		1247	0		1247	0
								1248	0		1248	0		1248	0
								1249	0		1249	0		1249	0
								1250	0		1250	0		1250	0
								1251	0		1251	0		1251	0
								1252	0		1252	0		1252	0
								1253	0		1253	0		1253	0
								1254	0		1254	0		1254	0
								1255	0		1255	0		1255	0
								1256	0		1256	0		1256	0
								1257	0		1257	0		1257	0
								1258	0		1258	0		1258	0
								1259	0		1259	0		1259	0
								1260	0		1260	0		1260	0
								1261	0		1261	0		1261	0
								1262	0		1262	0		1262	0
								1263	0		1263	0		1263	0
								1264	0		1264	0		1264	0
								1265	9.55566e-08		1265	0		1265	0
								1266	0		1266	0		1266	0
								1267	0		1267	0		1267	0
								1268	0		1268	0		1268	0
								1269	0		1269	0		1269	0
								1270	0		1270	0		1270	0
								1271	0		1271	0		1271	0
								1272	0		1272	9.17221e-08		1272	0
								1273	0					1273	0
								1274	0					1274	0
								1275	0					1275	0
								1276	0					1276	0
								1277	0					1277	0
								1278	0					1278	0
								1279	0					1279	0
								1280	0					1280	0
								1281	0					1281	0
								1282	0					1282	0
								1283	0					1283	0
								1284	0					1284	0
								1285	0					1285	0
								1286	0					1286	0
								1287	0					1287	0
								1288	0					1288	0
								1289	0					1289	0
								1290	0					1290	0
								1291	0					1291	0
								1292	0					1292	0
								1293	0					1293	0
								1294	0					1294	0
								1295	0					1295	0
								1296	0					1296	0
								1297	0					1297	0
								1298	0					1298	0
								1299	0					1299	0
								1300	0					1300	0
								1301	0					1301	0
								1302	0					1302	0
								1303	0					1303	0
								1304	0					1304	0
								1305	0					1305	0
								1306	0					1306	0
								1307	0					1307	1.78064e-09
								1308	0					1308	0
								1309	0					1309	0
								1310	0					1310	0
								1311	0					1311	0
								1312	0					1312	0
								1313	0					1313	0
								1314	0					1314	0
								1315	0					1315	0
								1316	0					1316	0
								1317	0					1317	0
								1318	0					1318	0
								1319	0					1319	0
								1320	0					1320	0
								1321	0					1321	0
								1322	0					1322	0
								1323	0					1323	0
								1324	0					1324	0
								1325	0					1325	0
								1326	0					1326	0
								1327	0					1327	0
								1328	0					1328	0
								1329	0					1329	0
								1330	0					1330	0
								1331	0					1331	0
								1332	0					1332	0
								1333	0					1333	0
								1334	0					1334	1.76893e-09
								1335	0					1335	0
								1336	0					1336	0
								1337	0					1337	0
								1338	0					1338	0
								1339	0					1339	0
								1340	9.25712e-08					1340	0
								1341	0					1341	0
								1342	0					1342	0
								1343	0					1343	0
								1344	0					1344	0
								1345	0					1345	0
								1346	0					1346	0
								1347	0					1347	0
								1348	0					1348	0
								1349	0					1349	0
								1350	0					1350	0
								1351	0					1351	0
								1352	0					1352	0
								1353	0					1353	0
								1354	0					1354	0
								1355	0					1355	0
								1356	0					1356	0
								1357	0					1357	0
								1358	0					1358	0
								1359	9.46746e-08					1359	0
								1360	0					1360	0
								1361	0					1361	0
								1362	0					1362	0
								1363	0					1363	0
								1364	0					1364	0
								1365	0					1365	0
								1366	0					1366	0
								1367	0					1367	0
								1368	0					1368	0
								1369	0					1369	0
								1370	0					1370	0
								1371	0					1371	0
								1372	0					1372	0
								1373	0					1373	0
								1374	0					1374	0
								1375	0					1375	0
								1376	0					1376	0
								1377	0					1377	0
								1378	0					1378	0
								1379	0					1379	0
								1380	0					1380	0
								1381	0					1381	0
								1382	0					1382	0
								1383	0					1383	0
								1384	0					1384	0
								1385	0					1385	0
								1386	0					1386	0
								1387	0					1387	0
								1388	0					1388	0
								1389	9.60846e-08					1389	0
								1390	0					1390	0
								1391	0					1391	0
								1392	0					1392	0
								1393	0					1393	0
								1394	0					1394	0
								1395	0					1395	0
								1396	0					1396	0
								1397	0					1397	0
								1398	0					1398	0
								1399	0					1399	0
								1400	0					1400	0
								1401	0					1401	1.78023e-09
								1402	9.44064e-08
								1403	0
								1404	0
								1405	0
								1406	0
								1407	0
								1408	0
								1409	0
								1410	0
								1411	0
								1412	0
								1413	0
								1414	0
								1415	0
								1416	0
								1417	0
								1418	0
								1419	0
								1420	0
								1421	0
								1422	0
								1423	0
								1424	0
								1425	0
								1426	0
								1427	0
								1428	0
								1429	0
								1430	0
								1431	0
								1432	0
								1433	0
								1434	0
								1435	0
								1436	0
								1437	0
								1438	0
								1439	0
								1440	0
								1441	0
								1442	0
								1443	0
								1444	0
								1445	0
								1446	0
								1447	0
								1448	0
								1449	0
								1450	0
								1451	0
								1452	0
								1453	0
								1454	0
								1455	0
								1456	9.44733e-08
								1457	0
								1458	9.53289e-08
								1459	0
								1460	0
								1461	9.33489e-08
								1462	0
								1463	0
								1464	0
								1465	0
								1466	0
								1467	0
								1468	0
								1469	0
								1470	0
								1471	0
								1472	0
								1473	0
								1474	0
								1475	0
								1476	0
								1477	0
								1478	0
								1479	0
								1480	9.57167e-08
								1481	0
								1482	0
								1483	0
								1484	0
								1485	0
								1486	0
								1487	0
								1488	0
								1489	0
								1490	0
								1491	0
								1492	0
								1493	0
								1494	0
								1495	0
								1496	0
								1497	0
								1498	0
								1499	0
								1500	0
								1501	0
								1502	0
								1503	0
								1504	0
								1505	0
								1506	0
								1507	0
								1508	0
								1509	0
								1510	0
								1511	0
								1512	0
								1513	0
								1514	0
								1515	0
								1516	0
								1517	0
								1518	0
								1519	0
								1520	0
								1521	0
								1522	0
								1523	0
								1524	0
								1525	0
								1526	0
								1527	0
								1528	0
								1529	0
								1530	0
								1531	0
								1532	0
								1533	0
								1534	0
								1535	0
								1536	0
								1537	0
								1538	0
								1539	0
								1540	0
								1541	0
								1542	0
								1543	0
								1544	0
								1545	0
								1546	0
								1547	0
								1548	0
								1549	0
								1550	0
								1551	0
								1552	0
								1553	0
								1554	0
								1555	0
								1556	0
								1557	0
								1558	0
								1559	0
								1560	0
								1561	0
								1562	0
								1563	0
								1564	0
								1565	0
								1566	0
								1567	0
								1568	0
								1569	0
								1570	0
								1571	0
								1572	0
								1573	0
								1574	0
								1575	0
								1576	0
								1577	0
								1578	0
								1579	0
								1580	0
								1581	0
								1582	0
								1583	0
								1584	0
								1585	0
								1586	0
								1587	0
								1588	0
								1589	0
								1590	0
								1591	0
								1592	0
								1593	0
								1594	0
								1595	0
								1596	0
								1597	0
								1598	0
								1599	0
								1600	0
								1601	0
								1602	0
								1603	0
								1604	0
								1605	0
								1606	0
								1607	0
								1608	0
								1609	0
								1610	0
								1611	0
								1612	0
								1613	0
								1614	0
								1615	0
								1616	0
								1617	0
								1618	0
								1619	0
								1620	0
								1621	0
								1622	0
								1623	0
								1624	0
								1625	0
								1626	0
								1627	0
								1628	0
								1629	0
								1630	0
								1631	0
								1632	0
								1633	0
								1634	0
								1635	0
								1636	0
								1637	0
								1638	0
								1639	0
								1640	0
								1641	0
								1642	0
								1643	0
								1644	0
								1645	0
								1646	0
								1647	0
								1648	0
								1649	0
								1650	0
								1651	0
								1652	0
								1653	0
								1654	0
								1655	0
								1656	0
								1657	0
								1658	0
								1659	0
								1660	0
								1661	0
								1662	0
								1663	0
								1664	0
								1665	0
								1666	0
								1667	0
								1668	0
								1669	0
								1670	0
								1671	0
								1672	0
								1673	0
								1674	0
								1675	0
								1676	0
								1677	0
								1678	0
								1679	0
								1680	0
								1681	0
								1682	0
								1683	0
								1684	0
								1685	0
								1686	0
								1687	0
								1688	0
								1689	0
								1690	0
								1691	0
								1692	0
								1693	0
								1694	0
								1695	0
								1696	0
								1697	0
								1698	0
								1699	0
								1700	0
								1701	0
								1702	0
								1703	0
								1704	0
								1705	0
								1706	0
								1707	0
								1708	0
								1709	0
								1710	0
								1711	0
								1712	0
								1713	0
								1714	0
								1715	0
								1716	0
								1717	0
								1718	0
								1719	0
								1720	0
								1721	0
								1722	0
								1723	0
								1724	0
								1725	0
								1726	0
								1727	0
								1728	0
								1729	0
								1730	0
								1731	0
								1732	0
								1733	0
								1734	0
								1735	0
								1736	0
								1737	0
								1738	0
								1739	0
								1740	0
								1741	0
								1742	0
								1743	0
								1744	0
								1745	0
								1746	0
								1747	0
								1748	0
								1749	0
								1750	0
								1751	0
								1752	0
								1753	9.7561e-08

## Sheet: Figure 4c
Figure 4c
		MD, P_r = 1.1			MD, P_r = 1.6			MD, P_r = 2.1			MD, P_r = 2.6			Network
		s	n_c(s)		s	n_c(s)		s	n_c(s)		s	n_c(s)		s	n_c(s)
		1	0.868071		1	0.859241		1	0.862528		1	0.846547		1	0.839773
		2	0.093789		2	0.0968584		2	0.095118		2	0.10048		2	0.109962
		3	0.0232127		3	0.0254593		3	0.0247631		3	0.0284376		3	0.0298957
		4	0.00812994		4	0.00948553		4	0.00911296		4	0.0114081		4	0.0109078
		5	0.00343405		5	0.00423442		5	0.00404656		5	0.00548515		5	0.00467502
		6	0.00158786		6	0.00211456		6	0.00199468		6	0.00294926		6	0.00221893
		7	0.000805758		7	0.00109683		7	0.00105031		7	0.00171947		7	0.00113049
		8	0.000431527		8	0.000604594		8	0.000580464		8	0.00102436		8	0.000605951
		9	0.000228547		9	0.000351508		9	0.000329225		9	0.000656631		9	0.000337491
		10	0.000128632		10	0.000215153		10	0.00018368		10	0.000416195		10	0.000194544
		11	6.96494e-05		11	0.000126383		11	0.00011116		11	0.000275421		11	0.000114115
		12	4.64858e-05		12	7.54632e-05		12	6.76147e-05		12	0.000184866		12	6.87027e-05
		13	2.39651e-05		13	5.03539e-05		13	4.07054e-05		13	0.000124815		13	4.27965e-05
		14	1.55297e-05		14	2.86799e-05		14	2.57246e-05		14	8.34677e-05		14	2.61885e-05
		15	8.94593e-06		15	1.92597e-05		15	1.70521e-05		15	5.72452e-05		15	1.64686e-05
		16	5.67947e-06		16	1.31374e-05		16	1.0496e-05		16	4.25935e-05		16	1.03134e-05
		17	3.65983e-06		17	8.44154e-06		17	6.9639e-06		17	2.93147e-05		17	6.71678e-06
		18	2.53546e-06		18	5.68123e-06		18	4.6189e-06		18	2.13726e-05		18	4.45658e-06
		19	1.35064e-06		19	3.72864e-06		19	3.0226e-06		19	1.69848e-05		19	2.90185e-06
		20	1.46214e-06		20	2.75079e-06		20	1.99264e-06		20	1.02724e-05		20	1.93625e-06
		21	8.98099e-07		21	1.43273e-06		21	1.25543e-06		21	7.4829e-06		21	1.26132e-06
		22	5.07521e-07		22	1.14606e-06		22	9.69749e-07		22	7.11946e-06		22	7.9436e-07
		23	2.2385e-07		23	9.7601e-07		23	5.13394e-07		23	4.44837e-06		23	5.26564e-07
		24	1.69844e-07		24	5.73655e-07		24	1.14082e-07		24	2.97326e-06		24	3.85973e-07
		25	0		25	1.70944e-07		25	2.28182e-07		25	1.60065e-06		25	2.54113e-07
		26	5.64493e-08		26	1.72268e-07		26	5.75374e-08		26	1.72201e-06		26	1.74063e-07
		27	0		27	1.71633e-07		27	0		27	1.06861e-06		27	1.04342e-07
		28	5.62193e-08		28	1.72795e-07		28	1.15332e-07		28	1.24788e-06		28	7.10139e-08
		29	0		29	5.72738e-08		29	0		29	4.16155e-07		29	5.95412e-08
		30	0		30	5.76452e-08		30	5.71429e-08		30	5.96212e-07		30	4.70132e-08
		31	0								31	5.32951e-07		31	3.8949e-08
		32	0								32	1.78193e-07		32	1.26363e-08
		33	0								33	1.79322e-07		33	1.14998e-08
		34	0								34	2.37439e-07		34	8.03272e-09
		35	0								35	1.19401e-07		35	5.71801e-09
		36	0								36	1.20518e-07		36	1.13826e-09
		37	0								37	0		37	0
		38	0								38	5.95593e-08		38	0
		39	0								39	0		39	1.15923e-09
		40	5.61482e-08								40	0		40	2.29527e-09
											41	5.87803e-08		41	0
														42	0
														43	0
														44	1.14814e-09
														45	0
														46	0
														47	0
														48	0
														49	0
														50	1.15802e-09

## Sheet: Figure 4d
Figure 4d
		MD, P_r = 1.1			MD, P_r = 1.6			MD, P_r = 2.1			MD, P_r = 2.6			Network
		k	n_d(k)		k	n_d(k)		k	n_d(k)		k	n_d(k)		k	n_d(k)
		0	0.1535		0	0.135089		0	0.155706		0	0.154367		0	0.123648
		1	0.181531		1	0.162523		1	0.179789		1	0.179892		1	0.173123
		2	0.178008		2	0.164466		2	0.178089		2	0.174993		2	0.186792
		3	0.153078		3	0.152587		3	0.154598		3	0.15392		3	0.170437
		4	0.12507		4	0.126639		4	0.124773		4	0.12384		4	0.134789
		5	0.0895365		5	0.0988764		5	0.0884074		5	0.089494		5	0.0936064
		6	0.0574087		6	0.0689607		6	0.0572194		6	0.05851		6	0.0577102
		7	0.0323268		7	0.0436564		7	0.0319041		7	0.0340962		7	0.0318903
		8	0.0167369		8	0.0251756		8	0.0170536		8	0.0172955		8	0.0159396
		9	0.00783006		9	0.012617		9	0.00752506		9	0.00811308		9	0.0072521
		10	0.003125		10	0.00571161		10	0.00313946		10	0.00354848		10	0.00302613
		11	0.00115871		11	0.00252809		11	0.00119795		11	0.00133533		11	0.00116849
		12	0.000479869		12	0.000772472		12	0.00044751		12	0.000383044		12	0.000418096
		13	0.000128745		13	0.000269195		13	0.000123926		13	0.000148962		13	0.000139145
		14	3.51124e-05		14	0.000105337		14	6.88478e-06		14	3.72404e-05		14	4.33471e-05
		15	2.34082e-05		15	2.34082e-05		15	2.06543e-05		15	1.59602e-05		15	1.28146e-05
		16	2.34082e-05								16	1.06401e-05		16	3.48402e-06
														17	9.45206e-07
														18	2.16439e-07
														19	5.57078e-08
														20	1.27854e-08
														21	3.65297e-09
														22	9.13243e-10

## Sheet: Figure 4e
Figure 4e
		MD, P_r = 1.1			MD, P_r = 1.6			MD, P_r = 2.1			MD, P_r = 2.6			Network
		k	n_d(k)		k	n_d(k)		k	n_d(k)		k	n_d(k)		k	n_d(k)
		0	0.412512		0	0.411997		0	0.415365		0	0.42713		0	0.350384
		1	0.296266		1	0.307889		1	0.30649		1	0.30522		1	0.318354
		2	0.164958		2	0.164583		2	0.164526		2	0.163413		2	0.1929
		3	0.0774696		3	0.0748244		3	0.0738048		3	0.0687968		3	0.0897124
		4	0.0311681		4	0.0280899		4	0.0275873		4	0.0251404		4	0.0339331
		5	0.0111891		5	0.00901217		5	0.00881251		5	0.00742041		5	0.010822
		6	0.00407303		6	0.0025515		6	0.00251294		6	0.00205993		6	0.00298114
		7	0.00140449		7	0.000725655		7	0.000654054		7	0.000620318		7	0.000721456
		8	0.000561798		8	0.000152154		8	0.00015835		8	0.000128745		8	0.000155188
		9	0.000222378		9	7.02247e-05		9	6.1963e-05		9	5.85206e-05		9	3.04777e-05
		10	7.02247e-05		10	2.34082e-05		10	6.88478e-06		10	1.17041e-05		10	5.44658e-06
		11	7.02247e-05		11	8.19288e-05		11	1.37696e-05					11	9.0959e-07
		12	2.34082e-05					12	0					12	1.47032e-07
		13	1.17041e-05					13	6.88478e-06					13	2.37443e-08

## Sheet: Figure 4f
Figure 4f
		MD, P_r = 1.1			MD, P_r = 1.6			MD, P_r = 2.1			MD, P_r = 2.6			Network
		k	n_d(k)		k	n_d(k)		k	n_d(k)		k	n_d(k)		k	n_d(k)
		0	0.726206		0	0.699345		0	0.708774		0	0.667966		0	0.661128
		1	0.220506		1	0.236962		1	0.231384		1	0.252118		1	0.261452
		2	0.0450402		2	0.0531952		2	0.050073		2	0.0641386		2	0.0639575
		3	0.00712574		3	0.00918773		3	0.00854401		3	0.0131905		3	0.011574
		4	0.000991408		4	0.00107678		4	0.00106026		4	0.00224719		4	0.00166665
		5	0.000130811		5	0.000222378		5	0.000117041		5	0.000304307		5	0.000199233
					6	1.17041e-05		6	4.81934e-05		6	3.51124e-05		6	2.05407e-05
														7	1.92877e-06
														8	1.56165e-07
														9	1.09589e-08
														10	1.82649e-09

## Sheet: Figure 5a
Figure 5a
		Exp. Data			MD data			Network model
		s	n_c(s)		s	n_c(s)		s	n_c(s)
		1.00873	0.717522		1	0.936417		1	0.821227
		2.00395	0.136462		7	0.00393021		2	0.106283
		3.01471	0.0599835		8	0.00307726		3	0.0343732
		4.01581	0.0334216		9	0.00200995		4	0.0152609
		5.03369	0.0201534		10	0.00146542		5	0.00800892
		6.04132	0.0125429		11	0.00107946		6	0.00466777
		7.00298	0.00818547		12	0.000782367		7	0.0029237
		8.04749	0.00569048		13	0.000604101		8	0.00192948
		9.00984	0.00389394		14	0.000484767		9	0.00132445
		10	0.0028385		15	0.000392191		10	0.000937496
		11.003	0.00206914		16	0.000297591		11	0.000682346
		12.1065	0.00155675		17	0.000221006		12	0.00050479
		12.8657	0.0011348		18	0.00018181		13	0.000382321
		14.0336	0.000853788		19	0.000145961		14	0.000292149
		14.9137	0.000632289		20	0.000126183		15	0.000227658
		15.9872	0.000483293		21	9.15627e-05		16	0.000178855
		16.9898	0.000381273		22	8.17992e-05		17	0.000141263
		18.2128	0.000286857		23	6.81788e-05		18	0.000113224
		19.0215	0.000222754		24	6.06679e-05		19	9.21145e-05
		20.0395	0.000157324		25	5.87414e-05		20	7.42338e-05
		21.1119	0.000132215		26	4.71857e-05		21	6.08932e-05
		22.0494	9.79144e-05		27	3.43717e-05		22	5.03048e-05
		22.8292	7.25123e-05		28	2.82824e-05		23	4.08435e-05
		24.0509	5.12132e-05		29	2.17431e-05		24	3.41367e-05
		25.1189	4.51297e-05		30	2.01307e-05		25	2.83757e-05
		26.0072	2.67866e-05		31	2.21112e-05		26	2.37978e-05
		27.162	2.14688e-05		32	9.95196e-06		27	1.97728e-05
		28.1227	1.51628e-05		33	1.35045e-05		28	1.70757e-05
		30.1471	1.27427e-05		34	5.78436e-06		29	1.41501e-05
		30.9433	1.03757e-05		35	1.18006e-05		30	1.19021e-05
		32.0376	6.87905e-06		36	8.94653e-06		31	1.03057e-05
		33.1707	3.83287e-06		37	8.97113e-06		32	8.69199e-06
		34.0467	1.37183e-06		38	6.98128e-06		33	7.43504e-06
		34.6436	4.93587e-06		39	5.39085e-06		34	6.35168e-06
		36.1818	2.8385e-06		40	3.9639e-06		35	5.52484e-06
		37.1374	1.76661e-06		41	2.35317e-06		36	4.68979e-06
		38.4508	1.43845e-06		42	2.8462e-06		37	4.01056e-06
					43	3.20232e-06		38	3.4924e-06
					44	3.06168e-06		39	2.93648e-06
					45	3.16218e-06		40	2.56932e-06
					46	3.97093e-06		41	2.2889e-06
					47	2.44602e-06		42	1.97202e-06
					48	1.1626e-06		43	1.72462e-06
					49	1.82613e-06		44	1.41885e-06
					50	2.07767e-06		45	1.30698e-06
					51	8.66456e-07		46	1.15044e-06
					52	1.35175e-06		47	9.85949e-07
					53	3.98158e-07		48	8.73291e-07
					54	4.16615e-07		49	7.69207e-07
					55	0		50	6.72254e-07
					56	4.36867e-07		51	5.70861e-07
					57	0		52	4.99371e-07
					58	8.59075e-07		53	4.84237e-07
					59	0		54	3.89076e-07
					60	4.27952e-07		55	3.21367e-07
					61	0		56	2.56074e-07
					62	0		57	2.78689e-07
					63	0		58	2.52297e-07
					64	9.15148e-07		59	2.00841e-07
					65	4.55862e-07		60	1.64503e-07
					66	4.49349e-07		61	1.86963e-07
								62	1.54426e-07
								63	1.37012e-07
								64	1.11713e-07
								65	9.54112e-08
								66	9.80045e-08
								67	9.79995e-08
								68	8.28513e-08
								69	6.0396e-08
								70	5.76896e-08
								71	4.27231e-08
								72	4.2706e-08
								73	3.8808e-08
								74	3.6468e-08
								75	2.88457e-08
								76	2.90125e-08
								77	2.64668e-08
								78	2.38515e-08
								79	1.76127e-08
								80	1.3834e-08
								81	1.63414e-08
								82	2.13823e-08
								83	1.13167e-08
								84	1.50608e-08
								85	1.13061e-08
								86	3.77929e-09
								87	1.38701e-08
								88	1.50751e-08
								89	5.02869e-09
								90	3.79348e-09
								91	2.49884e-09
								92	5.01573e-09
								93	1.25851e-09
								94	3.81277e-09
								95	6.29044e-09
								96	2.50904e-09
								97	0
								98	0
								99	0
								100	0
								101	1.276e-09
								102	0
								103	0
								104	1.25446e-09
								105	1.25184e-09
								106	2.51804e-09
								107	1.25305e-09
								108	0
								109	2.50833e-09
								110	0
								111	1.26812e-09
								112	0
								113	2.51864e-09
								114	1.26545e-09
								115	0
								116	1.25486e-09
								117	0
								118	0
								119	0
								120	1.26853e-09
								121	0
								122	1.27226e-09
								123	0
								124	0
								125	0
								126	1.26258e-09
								127	0
								128	2.527e-09
								129	1.25124e-09

## Sheet: Figure 5b
Figure 5b
		Exp. Data			MD data			Network model
		s	n_c(s)		s	n_c(s)		s	n_c(s)
		1	0.670862		1	0.85185		1	0.81283
		1.9537	0.148202		4	0.0296172		3	0.103416
		2.91994	0.0633151		5	0.0144655		5	0.0346854
		3.9281	0.0338962		6	0.0113968		7	0.0162566
		4.94204	0.0212145		7	0.00761509		9	0.00895414
		5.92725	0.0137465		8	0.00594644		10	0.00550808
		6.97413	0.010058		9	0.00453557		12	0.00361135
		7.89781	0.00723263		10	0.00365048		14	0.00256064
		8.85867	0.00557482		11	0.00298853		16	0.00183245
		9.84181	0.00468656		12	0.00248034		18	0.00136266
		10.9341	0.00361234		13	0.00208641		20	0.0010552
		11.9173	0.00314404		14	0.00175727		22	0.000839126
		12.8653	0.00250898		15	0.00150187		24	0.000675002
		13.8886	0.00214614		16	0.00134969		26	0.00054205
		14.8506	0.00196775		17	0.0011492		28	0.000436282
		15.5783	0.00151672		18	0.00107099		30	0.000360392
		16.3417	0.00146497		19	0.000924645		31	0.000309027
		18.1553	0.00127505		20	0.00083742		33	0.000266337
		19.228	0.000840665		21	0.0007454		35	0.000225467
		20.1702	0.00093293		22	0.000679186		37	0.000195021
		21.9839	0.000719091		23	0.000637905		39	0.000168794
		23.0611	0.000465953		24	0.000556553		41	0.000153083
		25.6205	0.000371836		25	0.000504708		43	0.000130886
		26.8759	0.000535357		26	0.000462088		45	0.000109649
		28.4638	0.000442312		27	0.000451511		47	0.000103597
		29.2927	0.00029673		28	0.000412359		49	9.70173e-05
		31.0234	0.000249451		29	0.000405795		50	8.82146e-05
		33.1723	0.00031259		30	0.000332903		52	6.9261e-05
		33.1723	0.000173258		31	0.000317736		54	6.89993e-05
		34.7978	0.000145652		32	0.000299108		56	6.20713e-05
		34.7978	0.000206096		33	0.000303928		58	6.05254e-05
		42.136	0.000131247		34	0.000265156		60	4.95876e-05
		42.5411	0.000182518		35	0.000252194		62	4.60435e-05
		44.6256	0.000161638		36	0.000236507		64	4.1939e-05
		45.9251	8.80488e-05		37	0.000223301		66	4.29342e-05
		46.8123	0.000145652		38	0.000225173		67	3.50581e-05
		47.2623	7.14943e-05		39	0.000193129		69	3.4726e-05
		52.0076	0.000140683		40	0.000187071		71	3.24765e-05
		53.5219	6.01028e-05		41	0.000168704		73	2.81617e-05
		55.6099	2.8005e-05		42	0.000177368		75	2.68021e-05
		55.6099	0.000124588		43	0.000142742		77	2.52423e-05
		58.8956	0.000108437		44	0.000155607		79	2.03491e-05
		60.6106	8.35816e-05		45	0.000145681		81	1.80744e-05
		60.6106	4.3976e-05		46	0.000140975		83	2.03762e-05
		62.9751	3.44896e-05		47	0.000133803		85	1.89099e-05
		67.3372	7.79758e-05		48	0.000129508		86	1.78585e-05
		74.0979	5.80523e-05		49	0.000117904		88	1.60199e-05
		75.5295	2.70496e-05		50	0.000121415		90	1.66248e-05
		75.5295	5.32268e-05		51	0.000114243		92	1.31387e-05
		79.2304	2.01382e-05		52	0.000114025		94	1.47259e-05
		84.7184	3.16228e-05		53	0.000105241		96	1.37947e-05
		86.3551	4.71375e-05		54	0.000103256		98	1.37954e-05
		88.8696	7.88833e-06		55	0.000101423		100	1.41174e-05
		92.3366	4.32194e-05		56	8.68203e-05		102	1.02641e-05
		93.2243	6.51734e-06		57	9.79443e-05		104	1.01674e-05
		95.0253	1.69295e-05		58	8.91317e-05		105	1.17837e-05
		95.9388	1.28245e-05		59	8.48307e-05		107	9.48307e-06
		104.566	2.31378e-05		60	8.14659e-05		109	9.19721e-06
		108.645	1.35099e-05		61	7.40474e-05		111	6.75249e-06
		110.744	3.57079e-05		62	7.42768e-05		113	8.47334e-06
		113.969	7.6192e-06		63	6.99359e-05		115	7.27339e-06
		117.288	2.08495e-05		64	7.73723e-05		117	7.02166e-06
		124.218	2.65842e-05		65	6.25368e-05		119	8.04191e-06
		127.835	6.18667e-06		66	6.74972e-05		121	6.36869e-06
		127.835	3.76164e-05		67	6.18414e-05		123	6.70946e-06
		139.33	4.24757e-05		68	6.89044e-05		124	7.10066e-06
		139.33	1.69295e-05		69	6.85163e-05		126	6.58333e-06
		144.765	1.0058e-05		70	5.78136e-05		128	7.17859e-06
		153.319	2.15859e-05		71	4.79383e-05		130	4.5104e-06
		156.281	1.32775e-05		72	5.65471e-05		132	6.09024e-06
		168.712	8.16696e-06		73	5.31688e-05		134	5.15653e-06
		175.294	6.18667e-06		74	4.90627e-05		136	4.80579e-06
		178.681	1.87875e-05		75	5.34342e-05		138	5.88971e-06
		182.133	1.28245e-05		76	5.3177e-05		140	5.09528e-06
		185.651	8.16696e-06		77	4.48341e-05		142	4.91417e-06
		204.291	1.5794e-05		78	4.31606e-05		144	4.49053e-06
		204.291	7.10819e-06		79	4.66623e-05		145	4.93473e-06
		206.255	2.61268e-05		80	3.96923e-05		147	4.8417e-06
		212.261	1.11619e-05		81	3.9499e-05		149	4.0983e-06
		240.373	6.08022e-06		82	3.63744e-05		151	3.7423e-06
		249.751	1.87875e-05		83	3.43043e-05		153	6.52105e-06
		252.152	8.75409e-06		84	3.99014e-05		155	4.65113e-06
		272.209	1.4232e-05		85	3.79431e-05		157	2.51151e-06
		282.829	7.35926e-06		86	2.9868e-05		159	3.75422e-06
		299.54	1.07811e-05		87	3.46575e-05		161	3.6659e-06
		317.238	8.16696e-06		88	3.45215e-05		163	2.58218e-06
		317.238	1.5794e-05		89	2.96138e-05		164	3.83131e-06
		335.982	1.15562e-05		90	3.17981e-05		166	3.81738e-06
		342.473	2.01382e-05		91	2.87946e-05		168	3.2982e-06
		342.473	6.18667e-06		92	3.02027e-05		170	3.83483e-06
		376.858	1.4232e-05		93	3.22727e-05		172	4.28847e-06
		399.124	1.07811e-05		94	2.70204e-05		174	3.17862e-06
		406.835	1.52552e-05		95	2.66405e-05		176	2.48783e-06
		414.695	2.23484e-05		96	2.40637e-05		178	2.61456e-06
		426.77	6.18667e-06		97	2.71738e-05		180	3.29764e-06
		447.682	8.45543e-06		98	2.26982e-05		181	2.18354e-06
		483.293	1.11619e-05		99	2.9132e-05		183	3.6954e-06
		487.939	2.8005e-05		100	2.7825e-05		185	3.17058e-06
		492.63	1.94511e-05		101	2.78797e-05		187	2.99544e-06
		506.975	3.57079e-05		102	2.39643e-05		189	3.01142e-06
		521.737	1.5794e-05		103	2.24053e-05		191	2.74918e-06
		531.816	1.28245e-05		104	2.55659e-05		193	2.43241e-06
		542.091	8.75409e-06		105	2.4263e-05		195	1.78502e-06
		552.564	4.79628e-05		106	1.93208e-05		197	2.15845e-06
		563.239	5.87279e-06		107	2.27702e-05		199	3.26496e-06
		585.212	3.16228e-05		108	1.9067e-05		200	3.31265e-06
		596.518	5.14109e-05		109	2.11246e-05		202	3.65303e-06
		596.518	2.56772e-05		110	2.01745e-05		204	1.79835e-06
		608.042	1.19644e-05		111	2.39006e-05		206	3.31923e-06
		637.836	7.35926e-06		112	1.70144e-05		208	2.73258e-06
		643.968	6.01028e-05		113	2.23677e-05		210	2.56394e-06
		656.409	9.38343e-06		114	1.79325e-05		212	2.16814e-06
		656.409	1.87875e-05		115	2.14332e-05		214	3.11031e-06
		656.409	4.03207e-05		116	2.31041e-05		216	3.27488e-06
		656.409	2.3955e-05		117	2.40796e-05		218	2.35741e-06
		669.09	7.53155e-05		118	1.97426e-05		219	2.2327e-06
		688.573	7.79758e-05		119	1.88298e-05		221	1.89456e-06
		695.193	1.32775e-05		120	1.57149e-05		223	2.74987e-06
		722.314	6.33151e-05		121	1.96586e-05		225	2.85189e-06
		736.268	5.80523e-05		122	1.75532e-05		227	1.23558e-06
		750.492	4.63265e-05		123	1.98731e-05		229	2.5774e-06
		757.707	3.27398e-05		124	2.05937e-05		231	2.04041e-06
		794.835	2.48012e-05		125	1.79934e-05		233	3.141e-06
		802.476	1.78343e-05		126	1.9676e-05		235	3.64847e-06
		817.979	8.75409e-06		127	1.27277e-05		237	2.06187e-06
					128	1.08026e-05		238	2.6924e-06
					129	1.3645e-05		240	2.18878e-06
					130	1.34454e-05		242	2.45613e-06
					131	1.39216e-05		244	1.35169e-06
					132	1.47621e-05		246	2.44855e-06
					133	1.74125e-05		248	9.73791e-07
					134	1.20356e-05		250	2.04484e-06
					135	1.38851e-05		252	2.85704e-06
					136	1.42582e-05		254	1.08207e-06
					137	1.6147e-05		256	1.77624e-06
					138	1.34769e-05		258	2.14793e-06
					139	1.44945e-05		259	3.17686e-06
					140	1.38252e-05		261	1.73878e-06
					141	1.27576e-05		263	2.438e-06
					142	1.58224e-05		265	1.77552e-06
					143	1.22795e-05		267	1.77531e-06
					144	1.39664e-05		269	1.77851e-06
					145	1.33183e-05		271	2.99796e-06
					146	1.31954e-05		273	1.90716e-06
					147	1.21124e-05		275	3.00242e-06
					148	1.34541e-05		277	1.92225e-06
					149	1.43957e-05		278	1.47627e-06
					150	1.05192e-05		280	1.48268e-06
					151	1.12137e-05		282	1.48142e-06
					152	1.12458e-05		284	3.32322e-06
					153	1.207e-05		286	2.97443e-06
					154	1.31164e-05		288	1.91104e-06
					155	1.44329e-05		290	2.39355e-06
					156	1.52716e-05		292	2.2843e-06
					157	1.08885e-05		294	2.3001e-06
					158	1.02008e-05		296	2.44696e-06
					159	1.2704e-05		297	1.7475e-06
					160	1.24906e-05		299	3.29889e-06
					161	1.58691e-05		301	3.2588e-06
					162	7.43521e-06		303	2.44189e-06
					163	9.52249e-06		305	3.39789e-06
					164	1.05916e-05		307	1.88467e-06
					165	1.10661e-05		309	2.30336e-06
					166	1.02791e-05		311	3.13233e-06
					167	9.16823e-06		313	2.06129e-06
					168	7.86093e-06		315	2.61708e-06
					169	1.18566e-05		316	2.72948e-06
					170	9.30714e-06		318	3.4978e-06
					171	9.25349e-06		320	2.06977e-06
					172	6.42229e-06		322	3.51099e-06
					173	1.0219e-05		324	2.21069e-06
					174	7.99943e-06		326	1.53874e-06
					175	7.91711e-06		328	3.37038e-06
					176	7.93733e-06		330	2.29308e-06
					177	9.88756e-06		332	2.71861e-06
					178	1.04674e-05		334	2.47892e-06
					179	1.04022e-05		335	3.9512e-06
					180	7.66043e-06		337	2.41989e-06
					181	8.67252e-06		339	2.73075e-06
					182	8.59779e-06		341	3.38405e-06
					183	8.86062e-06		343	3.13381e-06
					184	8.99699e-06		345	3.1697e-06
					185	5.3267e-06		347	3.37914e-06
					186	8.20524e-06		349	2.87836e-06
					187	9.80299e-06		351	1.48598e-06
					188	1.07263e-05		353	1.79022e-06
					189	8.80385e-06		354	3.28595e-06
					190	6.82368e-06		356	4.23211e-06
					191	6.6067e-06		358	2.70626e-06
					192	8.25407e-06		360	2.57848e-06
					193	7.36927e-06		362	4.29131e-06
					194	6.94261e-06		364	3.03982e-06
					195	9.56471e-06		366	2.79025e-06
					196	7.7013e-06		368	3.69466e-06
					197	7.70103e-06		370	3.3824e-06
					198	9.09841e-06		372	3.13741e-06
					199	5.72351e-06		373	3.82649e-06
					200	7.85907e-06		375	3.88189e-06
					201	9.35626e-06		377	2.59029e-06
					202	9.25802e-06		379	2.766e-06
					203	7.19243e-06		381	2.15597e-06
					204	6.46102e-06		383	2.72318e-06
					205	9.82646e-06		385	4.24935e-06
					206	5.52811e-06		387	4.21822e-06
					207	9.16591e-06		389	3.25502e-06
					208	9.61541e-06		391	3.43365e-06
					209	9.95199e-06		392	3.08752e-06
					210	8.80858e-06		394	3.34728e-06
					211	5.94834e-06		396	3.32266e-06
					212	6.82149e-06		398	3.53367e-06
					213	6.36416e-06		400	3.33455e-06
					214	8.52441e-06		402	3.52651e-06
					215	6.92318e-06		404	3.00871e-06
					216	6.84575e-06		406	4.09156e-06
					217	5.08216e-06		408	4.00341e-06
					218	8.11657e-06		410	2.583e-06
					219	8.305e-06		411	3.75714e-06
					220	7.00867e-06		413	4.14355e-06
					221	4.54524e-06		415	3.14235e-06
					222	7.07541e-06		417	4.41943e-06
					223	6.93479e-06		419	3.83403e-06
					224	5.96584e-06		421	3.8309e-06
					225	3.7326e-06		423	5.78149e-06
					226	8.69272e-06		425	3.81852e-06
					227	7.32273e-06		427	3.83357e-06
					228	6.40254e-06		429	4.55885e-06
					229	4.60207e-06		430	4.26099e-06
					230	9.05565e-06		432	3.82912e-06
					231	5.45907e-06		434	7.81972e-06
					232	5.94916e-06		436	4.96965e-06
					233	6.14658e-06		438	5.08475e-06
					234	6.49148e-06		440	4.7821e-06
					235	7.33089e-06		442	6.91869e-06
					236	5.19462e-06		444	5.3203e-06
					237	5.8366e-06		446	3.8242e-06
					238	6.71526e-06		448	4.40884e-06
					239	6.07938e-06		449	5.37224e-06
					240	6.04153e-06		451	5.61632e-06
					241	5.65022e-06		453	4.66671e-06
					242	7.04606e-06		455	4.53503e-06
					243	6.41016e-06		457	4.99331e-06
					244	5.45997e-06		459	6.80786e-06
					245	5.82108e-06		461	6.29247e-06
					246	5.33527e-06		463	6.24895e-06
					247	5.61615e-06		465	4.80978e-06
					248	3.36183e-06		467	6.20903e-06
					249	5.31397e-06		468	6.27245e-06
					250	7.18935e-06		470	8.03417e-06
					251	6.08887e-06		472	5.13257e-06
					252	6.51299e-06		474	5.67632e-06
					253	8.17481e-06		476	7.06452e-06
					254	4.2964e-06		478	6.4838e-06
					255	6.44158e-06		480	6.60624e-06
					256	5.1329e-06		482	6.78057e-06
					257	6.63805e-06		484	6.64862e-06
					258	6.34634e-06		486	4.12364e-06
					259	8.27296e-06		487	7.08189e-06
					260	4.37277e-06		489	5.80869e-06
					261	4.1319e-06		491	6.93168e-06
					262	5.68035e-06		493	6.66775e-06
					263	6.75736e-06		495	6.2009e-06
					264	5.12321e-06		497	6.9911e-06
					265	7.39944e-06		499	6.7994e-06
					266	6.50793e-06		501	7.75889e-06
					267	5.83941e-06		503	7.62591e-06
					268	6.18784e-06		505	6.91369e-06
					269	4.80448e-06		506	8.04501e-06
					270	6.43945e-06		508	6.93531e-06
					271	7.3529e-06		510	8.3451e-06
					272	5.96181e-06		512	6.3772e-06
					273	6.2555e-06		514	9.27278e-06
					274	7.41631e-06		516	9.23108e-06
					275	4.18422e-06		518	5.67018e-06
					276	6.2726e-06		520	8.80979e-06
					277	4.02942e-06		522	6.94859e-06
					278	7.2006e-06		524	1.00472e-05
					279	6.56039e-06		525	8.44027e-06
					280	5.51258e-06		527	9.63796e-06
					281	3.72644e-06		529	7.91262e-06
					282	6.47568e-06		531	9.64503e-06
					283	4.6989e-06		533	9.54788e-06
					284	5.04285e-06		535	8.9636e-06
					285	5.55213e-06		537	9.78655e-06
					286	5.20742e-06		539	8.01284e-06
					287	5.6735e-06		541	8.71441e-06
					288	7.41038e-06		543	8.83867e-06
					289	4.43125e-06		544	1.02247e-05
					290	4.72979e-06		546	1.00754e-05
					291	5.24111e-06		548	1.02165e-05
					292	6.41014e-06		550	8.32362e-06
					293	4.52084e-06		552	9.07664e-06
					294	5.04752e-06		554	1.08463e-05
					295	5.01826e-06		556	1.26207e-05
					296	4.5439e-06		558	1.10866e-05
					297	6.5725e-06		560	9.0853e-06
					298	5.35878e-06		562	1.01806e-05
					299	7.12901e-06		563	9.86382e-06
					300	4.53516e-06		565	8.68397e-06
					301	5.91666e-06		567	8.54931e-06
					302	3.73116e-06		569	1.18003e-05
					303	4.90622e-06		571	1.21917e-05
					304	4.49153e-06		573	1.0387e-05
					305	3.67278e-06		575	9.04533e-06
					306	3.96239e-06		577	8.77999e-06
					307	6.51482e-06		579	1.09079e-05
					308	6.46802e-06		581	1.17002e-05
					309	6.32053e-06		582	1.29424e-05
					310	6.11629e-06		584	1.05662e-05
					311	6.05297e-06		586	1.13236e-05
					312	4.61908e-06		588	1.41222e-05
					313	5.35412e-06		590	1.10794e-05
					314	5.64319e-06		592	9.75046e-06
					315	5.24798e-06		594	1.33678e-05
					316	5.84722e-06		596	1.05534e-05
					317	6.92574e-06		598	1.01845e-05
					318	5.43195e-06		600	1.28214e-05
					319	4.86522e-06		601	1.12003e-05
					320	5.49779e-06		603	1.20166e-05
					321	4.74299e-06		605	1.13642e-05
					322	4.52355e-06		607	1.20969e-05
					323	5.38244e-06		609	1.17698e-05
					324	2.53684e-06		611	1.24456e-05
					325	3.59966e-06		613	1.43775e-05
					326	6.98779e-06		615	1.19226e-05
					327	6.45817e-06		617	1.30243e-05
					328	4.05344e-06		619	1.05207e-05
					329	6.83426e-06		620	1.17932e-05
					330	3.62282e-06		622	1.36335e-05
					331	4.25322e-06		624	1.18587e-05
					332	6.43783e-06		626	1.14054e-05
					333	5.50459e-06		628	1.22736e-05
					334	4.00219e-06		630	1.43719e-05
					335	5.52115e-06		632	1.1575e-05
					336	4.7345e-06		634	1.20677e-05
					337	7.06031e-06		636	1.40713e-05
					338	5.43854e-06		638	1.2761e-05
					339	4.53212e-06		639	1.06233e-05
					340	7.66465e-06		641	1.31258e-05
					341	8.69711e-06		643	1.22616e-05
					342	5.50303e-06		645	1.06508e-05
					343	7.32444e-06		647	1.16431e-05
					344	5.24639e-06		649	1.22121e-05
					345	5.10588e-06		651	9.911e-06
					346	4.27481e-06		653	1.33014e-05
					347	4.66936e-06		655	1.33706e-05
					348	4.30847e-06		657	1.24289e-05
					349	5.22116e-06		658	1.07381e-05
					350	6.05826e-06		660	9.48285e-06
					351	5.20564e-06		662	1.34405e-05
					352	4.30229e-06		664	1.15948e-05
					353	6.71271e-06		666	1.25314e-05
					354	3.90305e-06		668	1.13151e-05
					355	5.33867e-06		670	1.04744e-05
					356	4.74568e-06		672	1.14681e-05
					357	4.06469e-06		674	1.01726e-05
					358	6.42379e-06		676	9.61252e-06
					359	6.01696e-06		677	1.24916e-05
					360	4.81908e-06		679	1.23672e-05
					361	4.15958e-06		681	1.22397e-05
					362	7.73706e-06		683	1.41243e-05
					363	6.47688e-06		685	1.41373e-05
					364	5.12302e-06		687	1.09871e-05
					365	7.24925e-06		689	1.10884e-05
					366	5.53239e-06		691	1.09833e-05
					367	6.47315e-06		693	1.23386e-05
					368	4.32858e-06		695	1.17495e-05
					369	6.58742e-06		696	1.16201e-05
					370	5.43693e-06		698	9.63853e-06
					371	5.15052e-06		700	9.99359e-06
					372	6.59999e-06		702	1.17712e-05
					373	5.69665e-06		704	8.51043e-06
					374	6.47862e-06		706	1.00397e-05
					375	5.77423e-06		708	1.28613e-05
					376	6.78343e-06		710	1.25053e-05
					377	5.21121e-06		712	1.1092e-05
					378	4.41035e-06		714	8.25368e-06
					379	6.07831e-06		715	8.55766e-06
					380	5.54717e-06		717	8.55903e-06
					381	5.14738e-06		719	8.55985e-06
					382	5.40996e-06		721	8.11964e-06
					383	3.33089e-06		723	8.63855e-06
					384	5.03222e-06		725	7.94641e-06
					385	8.20789e-06		727	7.14591e-06
					386	2.89116e-06		729	8.26335e-06
					387	6.26588e-06		731	7.68184e-06
					388	5.68256e-06		733	9.59897e-06
					389	5.32192e-06		734	6.54144e-06
					390	8.30408e-06		736	6.85452e-06
					391	5.92015e-06		738	7.81934e-06
					392	5.4449e-06		740	8.33243e-06
					393	4.02996e-06		742	9.37574e-06
					394	7.56674e-06		744	6.41056e-06
					395	7.56809e-06		746	8.641e-06
					396	6.85388e-06		748	6.48227e-06
					397	8.25694e-06		750	9.95245e-06
					398	6.05451e-06		752	7.5451e-06
					399	6.25138e-06		753	6.49308e-06
					400	7.64707e-06		755	5.90188e-06
					401	7.45517e-06		757	7.35719e-06
					402	8.22076e-06		759	6.46021e-06
					403	5.91445e-06		761	6.76497e-06
					404	6.95397e-06		763	5.62442e-06
					405	6.62772e-06		765	6.53332e-06
					406	6.14473e-06		767	6.03043e-06
					407	5.41661e-06		769	6.65786e-06
					408	7.92394e-06		771	4.03503e-06
					409	7.86888e-06		772	7.09492e-06
					410	9.36977e-06		774	4.84954e-06
					411	4.0215e-06		776	4.81193e-06
					412	5.87866e-06		778	5.90491e-06
					413	6.17957e-06		780	7.27196e-06
					414	4.29982e-06		782	4.84705e-06
					415	6.52622e-06		784	4.57496e-06
					416	6.02184e-06		786	5.30801e-06
					417	6.18616e-06		788	3.95446e-06
					418	4.64737e-06		790	5.06282e-06
					419	5.34791e-06		791	3.8247e-06
					420	5.58755e-06		793	4.12301e-06
					421	5.95146e-06		795	3.86428e-06
					422	5.23308e-06		797	3.06533e-06
					423	8.5925e-06		799	2.59016e-06
					424	7.55079e-06		801	3.40147e-06
					425	5.29827e-06		803	3.65772e-06
					426	8.28974e-06		805	3.84977e-06
					427	6.21111e-06		807	2.92496e-06
					428	6.339e-06		809	3.53794e-06
					429	8.14511e-06		810	2.61815e-06
					430	6.3554e-06		812	2.28279e-06
					431	9.55903e-06		814	1.84594e-06
					432	6.46452e-06		816	2.919e-06
					433	6.81979e-06		818	1.85837e-06
					434	7.64747e-06		820	2.93011e-06
					435	6.10447e-06		822	2.96678e-06
					436	5.85703e-06		824	2.33599e-06
					437	7.76567e-06		826	1.57537e-06
					438	7.64343e-06		828	2.18216e-06
					439	6.11231e-06		829	1.70655e-06
					440	6.01941e-06		831	2.18634e-06
					441	8.27006e-06		833	7.82004e-07
					442	7.25473e-06		835	2.61798e-06
					443	7.50362e-06		837	9.24702e-07
					444	8.75643e-06		839	1.71683e-06
					445	5.78326e-06		841	8.02694e-07
					446	7.08103e-06		843	7.81856e-07
					447	7.49827e-06		845	9.65334e-07
					448	6.65399e-06		847	1.87414e-06
					449	6.36237e-06		848	1.60288e-06
					450	7.48984e-06		850	6.39996e-07
					451	6.94185e-06		852	6.47043e-07
					452	7.36483e-06		854	4.76597e-07
					453	7.52338e-06		856	6.40654e-07
					454	5.91509e-06		858	4.66253e-07
					455	5.77762e-06		860	1.54679e-07
					456	9.8551e-06		862	1.46989e-06
					457	7.21147e-06		864	8.03856e-07
					458	7.94904e-06		866	9.67169e-07
					459	8.2265e-06		867	1.098e-06
					460	6.45867e-06		869	6.40626e-07
					461	4.89844e-06		871	1.55763e-07
					462	7.56631e-06		873	4.84026e-07
					463	8.94017e-06		875	3.19156e-07
					464	8.75415e-06		877	6.42583e-07
					465	8.44226e-06		879	3.13005e-07
					466	7.13704e-06		881	3.20105e-07
					467	9.08476e-06		883	3.21808e-07
					468	7.44229e-06		885	6.29668e-07
					469	7.76857e-06		886	3.06162e-07
					470	7.27715e-06		888	1.66251e-07
					471	8.98432e-06		890	4.8432e-07
					472	6.41254e-06		892	0
					473	9.8785e-06		894	3.16335e-07
					474	9.92469e-06		896	4.87242e-07
					475	7.51537e-06		898	1.63399e-07
					476	6.68564e-06		900	3.29236e-07
					477	7.36169e-06		902	6.68866e-07
					478	5.93526e-06		904	1.58353e-07
					479	7.74198e-06		905	1.61812e-07
					480	6.08619e-06		907	1.56863e-07
					481	7.38655e-06		909	0
					482	7.55395e-06		911	0
					483	5.45831e-06		913	4.97077e-07
					484	8.12716e-06		915	1.62999e-07
					485	9.92004e-06		917	0
					486	5.40644e-06		919	0
					487	7.26376e-06		921	1.56495e-07
					488	6.61513e-06		923	1.67504e-07
					489	8.52566e-06		924	0
					490	1.12196e-05		926	0
					491	5.34978e-06		928	3.26703e-07
					492	8.7306e-06		930	0
					493	8.26386e-06		932	0
					494	8.31156e-06		934	1.75901e-07
					495	8.67232e-06		936	0
					496	8.82573e-06		938	0
					497	5.74808e-06		940	0
					498	1.08579e-05		942	0
					499	9.18439e-06		943	0
					500	8.15186e-06		945	3.21287e-07
					501	7.30994e-06		947	0
					502	8.57041e-06		949	0
					503	1.22984e-05		951	0
					504	1.02123e-05		953	0
					505	1.13838e-05		955	0
					506	1.04372e-05		957	1.69205e-07
					507	6.21534e-06		959	0
					508	9.39441e-06		961	0
					509	8.96017e-06		962	0
					510	9.02888e-06		964	0
					511	1.15714e-05		966	0
					512	9.35443e-06		968	0
					513	8.34014e-06		970	0
					514	5.88471e-06		972	0
					515	1.19631e-05		974	0
					516	1.10992e-05		976	0
					517	8.29538e-06		978	0
					518	1.19704e-05		980	0
					519	9.98149e-06		981	0
					520	9.16407e-06		983	0
					521	7.90882e-06		985	0
					522	8.76871e-06		987	0
					523	1.02738e-05		989	0
					524	9.46499e-06		991	1.7316e-07
					525	1.01116e-05		993	0
					526	8.88488e-06		995	0
					527	1.4772e-05		997	0
					528	9.06429e-06		999	0
					529	9.01662e-06		1000	1.65426e-07
					530	1.05837e-05
					531	1.13978e-05
					532	9.59816e-06
					533	1.09149e-05
					534	1.0138e-05
					535	1.42883e-05
					536	1.11156e-05
					537	1.00285e-05
					538	9.04935e-06
					539	8.99157e-06
					540	1.01316e-05
					541	1.50171e-05
					542	1.1449e-05
					543	1.16501e-05
					544	1.1147e-05
					545	9.14912e-06
					546	8.93308e-06
					547	9.49456e-06
					548	1.20314e-05
					549	9.88534e-06
					550	1.2696e-05
					551	1.08464e-05
					552	9.55881e-06
					553	1.14597e-05
					554	1.07133e-05
					555	9.48504e-06
					556	1.42694e-05
					557	1.069e-05
					558	1.30216e-05
					559	1.07755e-05
					560	1.08338e-05
					561	1.13036e-05
					562	1.0125e-05
					563	1.46437e-05
					564	1.1575e-05
					565	1.35505e-05
					566	1.22553e-05
					567	1.09359e-05
					568	1.51153e-05
					569	1.03428e-05
					570	9.48032e-06
					571	1.25378e-05
					572	1.2598e-05
					573	1.20258e-05
					574	1.09269e-05
					575	1.40329e-05
					576	1.56939e-05
					577	1.42425e-05
					578	1.5961e-05
					579	8.69324e-06
					580	1.64788e-05
					581	1.30723e-05
					582	1.286e-05
					583	1.29807e-05
					584	1.30736e-05
					585	1.34608e-05
					586	9.93258e-06
					587	1.32814e-05
					588	1.38533e-05
					589	1.13892e-05
					590	1.43864e-05
					591	1.21077e-05
					592	1.40283e-05
					593	1.13113e-05
					594	1.42399e-05
					595	1.56307e-05
					596	1.25384e-05
					597	1.22763e-05
					598	1.39025e-05
					599	1.50397e-05
					600	1.57144e-05
					601	1.41853e-05
					602	1.25275e-05
					603	1.60942e-05
					604	1.26959e-05
					605	1.50437e-05
					606	1.48422e-05
					607	1.68913e-05
					608	1.42962e-05
					609	1.44253e-05
					610	1.53761e-05
					611	1.91055e-05
					612	1.50334e-05
					613	1.54895e-05
					614	1.56979e-05
					615	1.62061e-05
					616	1.35717e-05
					617	1.68492e-05
					618	1.64918e-05
					619	1.44853e-05
					620	1.58893e-05
					621	1.55267e-05
					622	1.43467e-05
					623	1.6883e-05
					624	1.28062e-05
					625	1.44664e-05
					626	1.91492e-05
					627	1.50046e-05
					628	1.15812e-05
					629	1.23009e-05
					630	1.66054e-05
					631	1.26086e-05
					632	1.69395e-05
					633	1.40849e-05
					634	1.74325e-05
					635	1.46351e-05
					636	1.22681e-05
					637	1.5531e-05
					638	1.2781e-05
					639	1.43648e-05
					640	1.62147e-05
					641	1.71759e-05
					642	1.72042e-05
					643	1.61714e-05
					644	1.42659e-05
					645	1.3701e-05
					646	1.77382e-05
					647	1.78083e-05
					648	1.75621e-05
					649	1.87214e-05
					650	1.23655e-05
					651	1.81941e-05
					652	2.1207e-05
					653	1.87572e-05
					654	1.59837e-05
					655	1.34978e-05
					656	1.36942e-05
					657	1.6122e-05
					658	1.48479e-05
					659	1.31323e-05
					660	1.59292e-05
					661	1.26456e-05
					662	1.48091e-05
					663	1.51602e-05
					664	1.41977e-05
					665	1.95667e-05
					666	1.16638e-05
					667	1.4299e-05
					668	1.92186e-05
					669	1.46273e-05
					670	1.4032e-05
					671	1.73294e-05
					672	1.50263e-05
					673	1.34422e-05
					674	1.74815e-05
					675	1.08198e-05
					676	1.34258e-05
					677	1.91603e-05
					678	1.75092e-05
					679	2.31211e-05
					680	1.76407e-05
					681	1.56761e-05
					682	1.80023e-05
					683	1.51344e-05
					684	1.55837e-05
					685	1.48247e-05
					686	1.51013e-05
					687	1.71535e-05
					688	1.3825e-05
					689	1.66486e-05
					690	1.36444e-05
					691	1.34007e-05
					692	1.42237e-05
					693	1.68846e-05
					694	1.48985e-05
					695	1.61094e-05
					696	1.48552e-05
					697	1.32512e-05
					698	2.05115e-05
					699	2.05333e-05
					700	1.33648e-05
					701	1.2193e-05
					702	1.46903e-05
					703	1.16035e-05
					704	1.5643e-05
					705	1.50288e-05
					706	1.28638e-05
					707	1.33503e-05
					708	1.6407e-05
					709	1.32371e-05
					710	1.87673e-05
					711	1.35761e-05
					712	9.45431e-06
					713	1.34864e-05
					714	1.56078e-05
					715	1.23499e-05
					716	1.31249e-05
					717	1.24308e-05
					718	7.19312e-06
					719	1.14402e-05
					720	1.32781e-05
					721	1.12794e-05
					722	1.17526e-05
					723	1.10843e-05
					724	1.21435e-05
					725	1.25039e-05
					726	1.15476e-05
					727	1.53731e-05
					728	1.59611e-05
					729	1.21803e-05
					730	1.17747e-05
					731	1.1236e-05
					732	9.12254e-06
					733	8.2268e-06
					734	9.19166e-06
					735	7.19785e-06
					736	9.82236e-06
					737	1.18117e-05
					738	1.2736e-05
					739	1.27146e-05
					740	1.13869e-05
					741	1.16165e-05
					742	9.25017e-06
					743	1.37726e-05
					744	1.15731e-05
					745	7.98491e-06
					746	7.56751e-06
					747	1.23113e-05
					748	1.01653e-05
					749	8.72414e-06
					750	1.37131e-05
					751	6.63246e-06
					752	9.44606e-06
					753	6.46901e-06
					754	8.09634e-06
					755	9.48008e-06
					756	6.75175e-06
					757	5.24617e-06
					758	8.9351e-06
					759	8.5919e-06
					760	6.01948e-06
					761	7.53082e-06
					762	6.40159e-06
					763	8.55172e-06
					764	1.03369e-05
					765	9.52518e-06
					766	8.31146e-06
					767	1.02657e-05
					768	6.86724e-06
					769	9.73115e-06
					770	7.59217e-06
					771	6.20824e-06
					772	5.90716e-06
					773	6.36562e-06
					774	7.2248e-06
					775	6.60141e-06
					776	4.67057e-06
					777	5.06176e-06
					778	5.16488e-06
					779	4.6758e-06
					780	3.86923e-06
					781	4.65649e-06
					782	5.41943e-06
					783	4.625e-06
					784	4.45124e-06
					785	5.75031e-06
					786	3.07814e-06
					787	2.81338e-06
					788	4.38011e-06
					789	2.44273e-06
					790	2.69872e-06
					791	4.18252e-06
					792	4.27793e-06
					793	2.58858e-06
					794	2.42496e-06
					795	3.22328e-06
					796	3.5994e-06
					797	2.31567e-06
					798	3.08988e-06
					799	4.23887e-06
					800	2.93183e-06
					801	4.32985e-06
					802	4.84459e-06
					803	1.85778e-06
					804	2.55113e-06
					805	3.21402e-06
					806	4.29621e-07
					807	1.6792e-06
					808	2.05798e-06
					809	1.32871e-06
					810	1.77823e-06
					811	1.26675e-06
					812	8.82583e-07
					813	4.17077e-07
					814	3.20913e-06
					815	0
					816	2.64906e-06
					817	3.51134e-06
					818	4.41034e-06
					819	1.25343e-06
					820	2.75345e-06
					821	1.36265e-06
					822	1.31954e-06
					823	1.4455e-06
					824	1.25451e-06
					825	1.91587e-06
					826	4.49918e-07
					827	1.77028e-06
					828	1.7896e-06
					829	1.08847e-06
					830	9.77388e-07
					831	9.40968e-07
					832	9.14787e-07
					833	4.60803e-07
					834	1.03298e-06
					835	1.37148e-06
					836	2.51829e-06
					837	0
					838	4.23256e-07
					839	1.06398e-06
					840	1.47958e-06
					841	0
					842	0
					843	0
					844	4.57117e-07
					845	0
					846	5.34015e-07
					847	1.14324e-06
					848	0
					849	9.56328e-07
					850	1.59088e-06
					851	0
					852	1.50252e-06
					853	6.42018e-07
					854	1.82766e-06
					855	0
					856	6.21083e-07
					857	5.60192e-07
					858	0
					859	0
					860	0
					861	0
					862	5.77168e-07
					863	0
					864	0
					865	0
					866	1.1488e-06
					867	6.27908e-07
					868	5.01224e-07
					869	0
					870	1.24231e-06
					871	0
					872	0
					873	5.49419e-07

[truncated: 5 more sheets: Figure 5c, Figure 5d, Figure 6, Figure 7, Figure 8]
